# Supplementary material for: Natural selection exerted by historical coronavirus epidemic(s): comparative genetic analysis in China Kadoorie Biobank and UK Biobank
Source: BMC Genomics. 2025 Oct 21;26:943. doi: 10.1186/s12864-025-11876-4 (PMC12542218; doi:10.1186/s12864-025-11876-4)
Supplement: Supplementary file 2 — Supplementary Material 2. [file 12864_2025_11876_MOESM2_ESM.xlsx]

## Sheet: Table S1
Supplementary Table S1. Locations and class of virus interacting proteins (VIPs) used in the analysis.
chr	start	end	ENSG	category
1	1243947	1247057	ENSG00000169972	under-selection
1	8921061	8939308	ENSG00000074800	under-selection
1	25568728	25664704	ENSG00000117616	under-selection
1	40538379	40563375	ENSG00000131238	under-selection
1	76190036	76253260	ENSG00000117054	under-selection
1	246887349	246931439	ENSG00000143653	under-selection
10	855484	977564	ENSG00000107929	under-selection
11	57295936	57298276	ENSG00000134809	under-selection
11	57435219	57468659	ENSG00000156599	under-selection
12	53399942	53435993	ENSG00000063046	under-selection
13	80055287	80130210	ENSG00000102471	under-selection
14	50359810	50361490	ENSG00000165527	under-selection
15	64448011	64455404	ENSG00000166794	under-selection
15	67356101	67487533	ENSG00000166949	under-selection
15	91073157	91188577	ENSG00000140577	under-selection
16	83841448	83853342	ENSG00000230989	under-selection
16	88636789	88698374	ENSG00000158545	under-selection
19	16222439	16245044	ENSG00000167461	under-selection
2	24272571	24286551	ENSG00000119782	under-selection
2	26256976	26360323	ENSG00000084733	under-selection
2	54014181	54045956	ENSG00000068912	under-selection
2	55199325	55339757	ENSG00000115310	under-selection
2	109065017	109125871	ENSG00000135968	under-selection
2	153574407	153617767	ENSG00000177917	under-selection
2	201735630	201754026	ENSG00000240344	under-selection
20	34824381	34858840	ENSG00000131043	under-selection
3	39138150	39149854	ENSG00000114745	under-selection
3	48782030	48885279	ENSG00000114302	under-selection
3	49061758	49066841	ENSG00000178035	under-selection
3	49396578	49450431	ENSG00000067560	under-selection
4	57843888	57897334	ENSG00000047315	under-selection
4	99182535	99365012	ENSG00000138698	under-selection
5	127593601	127994878	ENSG00000138829	under-selection
5	159828648	159848718	ENSG00000164609	under-selection
7	127220672	127233665	ENSG00000179562	under-selection
7	127937738	127983962	ENSG00000106344	under-selection
9	33921691	34048947	ENSG00000137073	under-selection
9	102741461	102861322	ENSG00000023318	under-selection
9	139098179	139137687	ENSG00000165661	under-selection
9	139305110	139318213	ENSG00000165688	under-selection
1	948803	949920	ENSG00000187608	All
1	955503	991496	ENSG00000188157	All
1	1152288	1167411	ENSG00000078808	All
1	1243947	1247057	ENSG00000169972	All
1	1288069	1297157	ENSG00000162576	All
1	1337288	1342693	ENSG00000242485	All
1	1385069	1405538	ENSG00000215915	All
1	1407143	1433228	ENSG00000160072	All
1	1447531	1470067	ENSG00000197785	All
1	1550795	1565990	ENSG00000197530	All
1	1716729	1822495	ENSG00000078369	All
1	2323267	2336883	ENSG00000157916	All
1	2439972	2458039	ENSG00000157881	All
1	2487078	2496821	ENSG00000157873	All
1	3569084	3652765	ENSG00000078900	All
1	3696784	3713068	ENSG00000130764	All
1	6161853	6240183	ENSG00000116254	All
1	6241329	6269449	ENSG00000116251	All
1	6281253	6296032	ENSG00000116237	All
1	6472478	6484730	ENSG00000069812	All
1	6581407	6614595	ENSG00000162408	All
1	6673745	6684093	ENSG00000116273	All
1	6694228	6761984	ENSG00000007923	All
1	7831329	7841492	ENSG00000049245	All
1	8921061	8939308	ENSG00000074800	All
1	9599541	9645237	ENSG00000171612	All
1	9908334	9970394	ENSG00000178585	All
1	10003486	10045559	ENSG00000173614	All
1	10270863	10441661	ENSG00000054523	All
1	10516579	10532583	ENSG00000160049	All
1	10532345	10690815	ENSG00000142655	All
1	11072414	11085796	ENSG00000120948	All
1	11126675	11159938	ENSG00000171824	All
1	11166592	11322564	ENSG00000198793	All
1	11333263	11356106	ENSG00000120942	All
1	11708424	11715842	ENSG00000116661	All
1	11724181	11734411	ENSG00000116663	All
1	11734537	11751707	ENSG00000116670	All
1	11979648	11986485	ENSG00000116685	All
1	11994262	12035595	ENSG00000083444	All
1	12907261	12908578	ENSG00000179172	All
1	13736907	13747803	ENSG00000204478	All
1	13909960	13944452	ENSG00000162493	All
1	15736391	15756839	ENSG00000142634	All
1	15817327	15853029	ENSG00000132906	All
1	15853308	15918874	ENSG00000116138	All
1	16174359	16266955	ENSG00000065526	All
1	16268364	16302627	ENSG00000116809	All
1	16450832	16482582	ENSG00000142627	All
1	16524349	16539104	ENSG00000142632	All
1	17345217	17380665	ENSG00000117118	All
1	17733256	17766220	ENSG00000179051	All
1	17866330	18024369	ENSG00000074964	All
1	19401000	19536770	ENSG00000127481	All
1	19542158	19578046	ENSG00000127463	All
1	19578033	19586622	ENSG00000053372	All
1	19665267	19812066	ENSG00000077549	All
1	20008706	20126438	ENSG00000162542	All
1	20301925	20306932	ENSG00000188257	All
1	20978270	20988000	ENSG00000244038	All
1	21069154	21113816	ENSG00000127483	All
1	21132963	21503377	ENSG00000075151	All
1	21543740	21671997	ENSG00000117298	All
1	22148738	22263790	ENSG00000142798	All
1	22379120	22419437	ENSG00000070831	All
1	22962999	22966101	ENSG00000173372	All
1	22970123	22974603	ENSG00000159189	All
1	22979255	22988031	ENSG00000173369	All
1	23037332	23241818	ENSG00000133216	All
1	23345941	23410182	ENSG00000004487	All
1	23410516	23504301	ENSG00000169641	All
1	23630264	23670829	ENSG00000125944	All
1	23685941	23695935	ENSG00000125945	All
1	23832922	23857712	ENSG00000007968	All
1	24018269	24022915	ENSG00000142676	All
1	24069645	24088549	ENSG00000011007	All
1	24128375	24165110	ENSG00000117305	All
1	24171567	24194784	ENSG00000179163	All
1	24291294	24307417	ENSG00000188529	All
1	24829387	24867530	ENSG00000117602	All
1	24958207	24999758	ENSG00000133226	All
1	25071848	25170815	ENSG00000169504	All
1	25568728	25664704	ENSG00000117616	All
1	26126667	26144713	ENSG00000162430	All
1	26210672	26233482	ENSG00000117632	All
1	26560691	26605299	ENSG00000130695	All
1	26798941	26802463	ENSG00000198830	All
1	26856252	26901521	ENSG00000117676	All
1	27226729	27273353	ENSG00000090273	All
1	27561007	27635110	ENSG00000142784	All
1	27668513	27680421	ENSG00000142765	All
1	27695603	27701315	ENSG00000142748	All
1	28099694	28150963	ENSG00000117758	All
1	28218035	28241257	ENSG00000117748	All
1	28832455	28865812	ENSG00000180198	All
1	28915835	28969597	ENSG00000120656	All
1	28995244	29045865	ENSG00000162419	All
1	29063133	29096287	ENSG00000198492	All
1	29213603	29446553	ENSG00000159023	All
1	29474255	29508499	ENSG00000116350	All
1	31342314	31381608	ENSG00000162512	All
1	31732417	31769662	ENSG00000060688	All
1	31769842	31837783	ENSG00000121766	All
1	31838472	31849697	ENSG00000121769	All
1	32042116	32053288	ENSG00000142910	All
1	32095463	32110497	ENSG00000162517	All
1	32479430	32526451	ENSG00000121774	All
1	32537632	32568467	ENSG00000121775	All
1	32573639	32642169	ENSG00000025800	All
1	32645287	32663886	ENSG00000084652	All
1	32687529	32697205	ENSG00000084623	All
1	32716840	32751766	ENSG00000182866	All
1	32757687	32799236	ENSG00000116478	All
1	32799433	32801980	ENSG00000175130	All
1	33065773	33116504	ENSG00000176261	All
1	33116743	33151812	ENSG00000162521	All
1	33789224	33896653	ENSG00000134686	All
1	35641979	35658749	ENSG00000116560	All
1	35734568	35887659	ENSG00000146463	All
1	36023074	36032875	ENSG00000020129	All
1	36067185	36107445	ENSG00000126067	All
1	36185819	36235568	ENSG00000092853	All
1	36602173	36615098	ENSG00000054116	All
1	36621180	36646450	ENSG00000116871	All
1	36690017	36770958	ENSG00000054118	All
1	36771988	36790484	ENSG00000214193	All
1	36787632	36789755	ENSG00000142694	All
1	36921319	36930038	ENSG00000116898	All
1	37940153	37949980	ENSG00000163874	All
1	38000050	38019903	ENSG00000163877	All
1	38032417	38061536	ENSG00000134697	All
1	38272651	38275126	ENSG00000197982	All
1	38422647	38456593	ENSG00000183431	All
1	38462442	38471278	ENSG00000183386	All
1	38509523	38512450	ENSG00000185668	All
1	39328636	39347289	ENSG00000214114	All
1	39491990	39500308	ENSG00000168653	All
1	39546988	39952849	ENSG00000127603	All
1	40026488	40042462	ENSG00000090621	All
1	40157854	40229586	ENSG00000084072	All
1	40505905	40538321	ENSG00000131236	All
1	40538379	40563375	ENSG00000131238	All
1	40723779	40759856	ENSG00000084073	All
1	41445007	41478235	ENSG00000171793	All
1	41972036	42501596	ENSG00000127124	All
1	43124096	43142429	ENSG00000171960	All
1	43148098	43168020	ENSG00000065978	All
1	43212006	43232755	ENSG00000117385	All
1	43232940	43263968	ENSG00000164008	All
1	43391052	43424530	ENSG00000117394	All
1	43629846	43736607	ENSG00000117395	All
1	43824626	43828874	ENSG00000117399	All
1	43829068	43833696	ENSG00000066322	All
1	43849588	43855479	ENSG00000159479	All
1	43990858	44089343	ENSG00000142949	All
1	44679127	44686353	ENSG00000178028	All
1	45205490	45233439	ENSG00000142945	All
1	45240923	45244451	ENSG00000142937	All
1	45265897	45271662	ENSG00000173846	All
1	45316450	45452282	ENSG00000070785	All
1	45468212	45477001	ENSG00000126107	All
1	45805342	45809647	ENSG00000132773	All
1	45976708	45988719	ENSG00000117450	All
1	46092976	46153785	ENSG00000159592	All
1	46252659	46501796	ENSG00000086015	All
1	46505812	46642160	ENSG00000117461	All
1	46640745	46651630	ENSG00000117472	All
1	46769303	46782448	ENSG00000173660	All
1	47681962	47697892	ENSG00000162367	All
1	51426417	51440305	ENSG00000123080	All
1	51701943	51739127	ENSG00000123091	All
1	51819935	51985000	ENSG00000085832	All
1	52042851	52254889	ENSG00000117859	All
1	52254863	52344477	ENSG00000078618	All
1	52838501	52870131	ENSG00000085840	All
1	52870236	52886511	ENSG00000134748	All
1	53152508	53164038	ENSG00000162377	All
1	53192126	53293014	ENSG00000162378	All
1	53662101	53679869	ENSG00000157184	All
1	53692564	53704282	ENSG00000162385	All
1	54497347	54519177	ENSG00000116209	All
1	55315306	55352891	ENSG00000116133	All
1	55532032	55680786	ENSG00000162402	All
1	58881056	59012474	ENSG00000162600	All
1	59246465	59249785	ENSG00000177606	All
1	60280458	60342050	ENSG00000134709	All
1	61330931	61928465	ENSG00000162599	All
1	62208149	62629592	ENSG00000132849	All
1	62901968	62917475	ENSG00000162607	All
1	62920399	63153969	ENSG00000116641	All
1	63989043	64038364	ENSG00000203965	All
1	65298912	65432187	ENSG00000162434	All
1	65613232	65697828	ENSG00000162433	All
1	67873493	67896098	ENSG00000142864	All
1	68150744	68154021	ENSG00000116717	All
1	68564142	68698803	ENSG00000116729	All
1	70610488	70671303	ENSG00000066557	All
1	70671365	70718735	ENSG00000116754	All
1	71528974	71546980	ENSG00000132485	All
1	76190036	76253260	ENSG00000117054	All
1	77554675	77685115	ENSG00000142892	All
1	78354198	78409580	ENSG00000162614	All
1	78409740	78444794	ENSG00000162613	All
1	78444859	78483648	ENSG00000162616	All
1	79115481	79129763	ENSG00000137965	All
1	84543745	84704181	ENSG00000142875	All
1	84964008	84972248	ENSG00000174021	All
1	85109390	85156486	ENSG00000117155	All
1	85715639	85725355	ENSG00000162642	All
1	86046444	86049645	ENSG00000142871	All
1	87380331	87602334	ENSG00000153936	All
1	89149905	89301938	ENSG00000065243	All
1	89318615	89357627	ENSG00000137947	All
1	89518002	89531043	ENSG00000117228	All
1	89571815	89616139	ENSG00000162645	All
1	89597434	89641723	ENSG00000213512	All
1	89829617	89852020	ENSG00000183347	All
1	90460671	90501090	ENSG00000162664	All
1	91966408	91991321	ENSG00000097046	All
1	92145902	92371892	ENSG00000069702	All
1	92711959	92764544	ENSG00000174842	All
1	92764522	92867613	ENSG00000122484	All
1	93297582	93307481	ENSG00000122406	All
1	93307724	93427057	ENSG00000154511	All
1	93615299	93646285	ENSG00000117500	All
1	94333373	94345474	ENSG00000067334	All
1	94883933	94984222	ENSG00000117528	All
1	95362507	95392834	ENSG00000117519	All
1	97187221	97289294	ENSG00000117569	All
1	99127236	99226056	ENSG00000162627	All
1	100111499	100160097	ENSG00000099260	All
1	101361632	101447309	ENSG00000162695	All
1	101455179	101491644	ENSG00000117543	All
1	107599267	107601916	ENSG00000198890	All
1	108676658	108743471	ENSG00000085491	All
1	109190912	109204148	ENSG00000162639	All
1	109234945	109244425	ENSG00000134186	All
1	109289296	109352148	ENSG00000116266	All
1	109472130	109506111	ENSG00000121940	All
1	109605108	109618624	ENSG00000197780	All
1	109756540	109780791	ENSG00000031698	All
1	109852192	109940573	ENSG00000134243	All
1	109941653	109969062	ENSG00000143106	All
1	110091233	110136975	ENSG00000065135	All
1	110158726	110174673	ENSG00000116337	All
1	110230436	110251661	ENSG00000134184	All
1	110452864	110473614	ENSG00000184371	All
1	110527308	110566357	ENSG00000168710	All
1	110574199	110617263	ENSG00000143093	All
1	110881128	110889299	ENSG00000162775	All
1	110905470	110933704	ENSG00000168679	All
1	110943871	110950564	ENSG00000134248	All
1	111682249	111727724	ENSG00000134255	All
1	111743393	111786062	ENSG00000064886	All
1	111982512	111991998	ENSG00000116455	All
1	111991486	112005395	ENSG00000116459	All
1	112084840	112259313	ENSG00000116473	All
1	112297867	112310638	ENSG00000064703	All
1	112938803	113006078	ENSG00000143079	All
1	113161795	113214241	ENSG00000116489	All
1	113215763	113243368	ENSG00000155363	All
1	113243728	113250056	ENSG00000155366	All
1	113454469	113499635	ENSG00000155380	All
1	113615831	113674882	ENSG00000198799	All
1	113933371	114228545	ENSG00000081026	All
1	114239453	114302111	ENSG00000116793	All
1	114304454	114355098	ENSG00000081019	All
1	114935399	115053781	ENSG00000197323	All
1	115110178	115124260	ENSG00000116752	All
1	115259534	115301297	ENSG00000009307	All
1	115312100	115323306	ENSG00000052723	All
1	116184574	116240845	ENSG00000173218	All
1	116915290	116952883	ENSG00000163399	All
1	118472343	118509165	ENSG00000065183	All
1	118496484	118727846	ENSG00000155761	All
1	120202421	120286838	ENSG00000092621	All
1	120454176	120612240	ENSG00000134250	All
1	144836157	145076186	ENSG00000178104	All
1	145516252	145523730	ENSG00000131779	All
1	149754245	149783928	ENSG00000203814	All
1	149822643	149823191	ENSG00000203812	All
1	149824181	149825836	ENSG00000203852	All
1	149856010	149858232	ENSG00000184678	All
1	149858525	149858961	ENSG00000184260	All
1	149859019	149859466	ENSG00000184270	All
1	149859440	149872351	ENSG00000178096	All
1	149874870	149889434	ENSG00000159164	All
1	149895209	149900236	ENSG00000143368	All
1	150039369	150117505	ENSG00000136631	All
1	150121373	150136916	ENSG00000023902	All
1	150190717	150208504	ENSG00000143401	All
1	150293925	150325671	ENSG00000117360	All
1	150459887	150480078	ENSG00000143374	All
1	150547032	150552066	ENSG00000143384	All
1	150618701	150669630	ENSG00000143457	All
1	150702672	150738433	ENSG00000163131	All
1	150898739	150937213	ENSG00000143379	All
1	150933059	150947479	ENSG00000143418	All
1	151030234	151040970	ENSG00000213190	All
1	151104161	151119104	ENSG00000143434	All
1	151170425	151222012	ENSG00000143398	All
1	151227179	151239955	ENSG00000159352	All
1	151372010	151374420	ENSG00000159377	All
1	151584541	151671567	ENSG00000143376	All
1	151732119	151736040	ENSG00000143436	All
1	151955391	151966866	ENSG00000197747	All
1	152004982	152020383	ENSG00000163191	All
1	152184558	152196669	ENSG00000197915	All
1	152274651	152297679	ENSG00000143631	All
1	152730506	152734529	ENSG00000203786	All
1	152850793	152857523	ENSG00000163206	All
1	152956557	152958289	ENSG00000169474	All
1	153003678	153005376	ENSG00000169469	All
1	153012201	153014407	ENSG00000163216	All
1	153028589	153030013	ENSG00000241794	All
1	153042700	153113927	ENSG00000196805	All
1	153065611	153078660	ENSG00000203785	All
1	153122058	153123345	ENSG00000159516	All
1	153330330	153333503	ENSG00000163220	All
1	153346184	153348125	ENSG00000163221	All
1	153362508	153363664	ENSG00000143546	All
1	153430220	153433177	ENSG00000143556	All
1	153507075	153508720	ENSG00000197956	All
1	153516089	153522612	ENSG00000196154	All
1	153533584	153540366	ENSG00000196754	All
1	153579362	153585621	ENSG00000188643	All
1	153591263	153606568	ENSG00000189171	All
1	153600402	153604513	ENSG00000160678	All
1	153606525	153618782	ENSG00000160679	All
1	153631130	153634306	ENSG00000143553	All
1	153634512	153643524	ENSG00000143621	All
1	153920145	153931101	ENSG00000160741	All
1	153963235	153964626	ENSG00000177954	All
1	154127784	154167124	ENSG00000143549	All
1	154179182	154193104	ENSG00000143612	All
1	154192655	154243986	ENSG00000143569	All
1	154244987	154248351	ENSG00000143575	All
1	154554538	154600475	ENSG00000160710	All
1	154916552	154928599	ENSG00000163346	All
1	154929502	154936329	ENSG00000163348	All
1	154934774	154946871	ENSG00000160691	All
1	154955814	154965587	ENSG00000160688	All
1	155112367	155113071	ENSG00000179085	All
1	155141884	155145951	ENSG00000163463	All
1	155178490	155183615	ENSG00000173171	All
1	155225770	155232221	ENSG00000116521	All
1	155278539	155290457	ENSG00000160752	All
1	155657751	155708801	ENSG00000132676	All
1	155829300	155854990	ENSG00000132718	All
1	155916630	155976861	ENSG00000116584	All
1	155978839	155990750	ENSG00000163479	All
1	156005092	156023585	ENSG00000160803	All
1	156052364	156109880	ENSG00000160789	All
1	156278759	156337664	ENSG00000163468	All
1	156433519	156470620	ENSG00000116604	All
1	157483167	157522310	ENSG00000143297	All
1	157963063	158070052	ENSG00000183853	All
1	158149737	158154686	ENSG00000158473	All
1	158223927	158228059	ENSG00000158477	All
1	158259576	158263420	ENSG00000158481	All
1	158297741	158301321	ENSG00000158485	All
1	158580496	158656488	ENSG00000163554	All
1	158801107	158819296	ENSG00000163563	All
1	158900586	158946844	ENSG00000163564	All
1	158969758	159024945	ENSG00000163565	All
1	159032274	159116886	ENSG00000163568	All
1	159173097	159176290	ENSG00000213088	All
1	159557615	159558655	ENSG00000132703	All
1	159887897	159895522	ENSG00000158710	All
1	160085549	160113381	ENSG00000018625	All
1	160185505	160254920	ENSG00000132716	All
1	160246602	160256138	ENSG00000162735	All
1	160259063	160313190	ENSG00000122218	All
1	160370376	160398468	ENSG00000162738	All
1	160577890	160617085	ENSG00000117090	All
1	160965001	160991138	ENSG00000158769	All
1	161009041	161015767	ENSG00000158773	All
1	161040785	161059389	ENSG00000143217	All
1	161070346	161087901	ENSG00000143256	All
1	161192082	161193421	ENSG00000158874	All
1	161475220	161493803	ENSG00000143226	All
1	161494036	161496681	ENSG00000173110	All
1	161592986	161601753	ENSG00000162747	All
1	161736084	161933860	ENSG00000118217	All
1	162531323	162569627	ENSG00000117143	All
1	162601163	162757190	ENSG00000162733	All
1	164524821	164868533	ENSG00000185630	All
1	165696032	165796992	ENSG00000143183	All
1	165796768	165880855	ENSG00000143179	All
1	167190066	167396582	ENSG00000143190	All
1	167399877	167487847	ENSG00000198821	All
1	167690429	167761156	ENSG00000197965	All
1	168148171	168169950	ENSG00000143155	All
1	168545711	168551315	ENSG00000143184	All
1	169074935	169101960	ENSG00000143153	All
1	169433147	169455241	ENSG00000117479	All
1	171454651	171562650	ENSG00000117523	All
1	172501489	172580971	ENSG00000094975	All
1	173152873	173176452	ENSG00000117586	All
1	173446405	173457946	ENSG00000117592	All
1	173793641	173827684	ENSG00000117593	All
1	173872947	173886516	ENSG00000117601	All
1	174968300	174980851	ENSG00000116161	All
1	174979925	174992561	ENSG00000120333	All
1	175913967	176176629	ENSG00000143207	All
1	178062864	178448644	ENSG00000075391	All
1	178994939	179045697	ENSG00000116199	All
1	179050512	179067158	ENSG00000186283	All
1	179068462	179198819	ENSG00000143322	All
1	179262925	179327815	ENSG00000057252	All
1	179809102	179846938	ENSG00000169905	All
1	179851177	179894135	ENSG00000143337	All
1	179923873	180084015	ENSG00000135837	All
1	180123969	180173165	ENSG00000116260	All
1	180601140	180859387	ENSG00000143324	All
1	180941861	180992047	ENSG00000135823	All
1	182350839	182361341	ENSG00000135821	All
1	182542769	182558391	ENSG00000135828	All
1	182567758	182573543	ENSG00000143333	All
1	182808504	182856886	ENSG00000135829	All
1	182992595	183114727	ENSG00000135862	All
1	183155373	183214035	ENSG00000058085	All
1	184659365	184724047	ENSG00000116406	All
1	185087220	185126204	ENSG00000121486	All
1	185265520	185286461	ENSG00000116679	All
1	186344890	186390510	ENSG00000157181	All
1	186640923	186649559	ENSG00000073756	All
1	192981380	193029237	ENSG00000116750	All
1	193028552	193060907	ENSG00000116747	All
1	193091147	193223031	ENSG00000134371	All
1	196621008	196716634	ENSG00000000971	All
1	197053258	197115824	ENSG00000066279	All
1	198126093	198291550	ENSG00000151414	All
1	198607801	198726545	ENSG00000081237	All
1	199996730	200146552	ENSG00000116833	All
1	200374068	200379184	ENSG00000162702	All
1	200708686	200829832	ENSG00000118200	All
1	200938520	200992828	ENSG00000116852	All
1	201342372	201368736	ENSG00000159166	All
1	201373625	201398994	ENSG00000159173	All
1	201434620	201438365	ENSG00000174307	All
1	201452658	201478584	ENSG00000159176	All
1	201592411	201796102	ENSG00000134369	All
1	201798269	201853422	ENSG00000198700	All
1	201865580	201915715	ENSG00000163431	All
1	201924619	201939789	ENSG00000134375	All
1	202102532	202113869	ENSG00000143862	All
1	202930997	202936408	ENSG00000159348	All
1	203181955	203242769	ENSG00000133063	All
1	203595689	203713209	ENSG00000058668	All
1	203764782	203823252	ENSG00000058673	All
1	203830731	203839678	ENSG00000182004	All
1	204485511	204542871	ENSG00000198625	All
1	205681947	205719404	ENSG00000069275	All
1	206858289	206907628	ENSG00000162889	All
1	207222801	207254369	ENSG00000123836	All
1	207277607	207318317	ENSG00000123838	All
1	207494853	207534311	ENSG00000196352	All
1	207627575	207663240	ENSG00000117322	All
1	207669492	207813992	ENSG00000203710	All
1	207925402	207968858	ENSG00000117335	All
1	209788215	209825811	ENSG00000196878	All
1	211499957	211548288	ENSG00000082512	All
1	211744910	211752084	ENSG00000170385	All
1	211916799	212004114	ENSG00000123684	All
1	212458879	212535200	ENSG00000066027	All
1	212537273	212588243	ENSG00000065600	All
1	212738676	212794119	ENSG00000162772	All
1	213031597	213072705	ENSG00000162769	All
1	214156524	214214595	ENSG00000117707	All
1	214522039	214725792	ENSG00000152104	All
1	214776538	214837931	ENSG00000117724	All
1	219347186	219386207	ENSG00000143353	All
1	220141943	220220000	ENSG00000136628	All
1	220267444	220321380	ENSG00000067704	All
1	220321635	220445796	ENSG00000118873	All
1	220701568	220837803	ENSG00000116141	All
1	220960101	220987735	ENSG00000186205	All
1	222791428	222841354	ENSG00000154305	All
1	223889295	223963720	ENSG00000162909	All
1	223967601	224033674	ENSG00000143514	All
1	224415036	224518089	ENSG00000143748	All
1	224544552	224567161	ENSG00000143771	All
1	224572845	224624735	ENSG00000162923	All
1	225589204	225616627	ENSG00000143815	All
1	225674537	225840844	ENSG00000154380	All
1	225965531	225978168	ENSG00000143742	All
1	225997794	226033260	ENSG00000143819	All
1	226107578	226111978	ENSG00000143811	All
1	226170403	226187032	ENSG00000143751	All
1	226249552	226259702	ENSG00000163041	All
1	226332380	226374431	ENSG00000182827	All
1	226548392	226595780	ENSG00000143799	All
1	227057885	227083806	ENSG00000143801	All
1	227085237	227175246	ENSG00000163050	All
1	227916240	227968927	ENSG00000143740	All
1	228270361	228286912	ENSG00000143761	All
1	228288427	228293112	ENSG00000143793	All
1	228294380	228297013	ENSG00000162910	All
1	228581374	228594541	ENSG00000154370	All
1	228612546	228613026	ENSG00000168148	All
1	228645065	228645560	ENSG00000181218	All
1	228645808	228646259	ENSG00000196890	All
1	229566992	229569845	ENSG00000143632	All
1	229577045	229644103	ENSG00000069248	All
1	229652329	229694442	ENSG00000135776	All
1	230193536	230417870	ENSG00000143641	All
1	230972865	231005335	ENSG00000119280	All
1	231041989	231114621	ENSG00000143643	All
1	231114727	231136341	ENSG00000173409	All
1	231376953	231413719	ENSG00000116906	All
1	231499497	231560790	ENSG00000135766	All
1	233086351	233119628	ENSG00000135778	All
1	234527059	234614849	ENSG00000059588	All
1	235294498	235324772	ENSG00000188739	All
1	236378855	236445319	ENSG00000086619	All
1	236681300	236716281	ENSG00000116977	All
1	236712305	236767804	ENSG00000119285	All
1	236958610	237067281	ENSG00000116984	All
1	243287730	243418650	ENSG00000143702	All
1	243419320	243663394	ENSG00000054282	All
1	244998624	245008359	ENSG00000203667	All
1	245014468	245027844	ENSG00000153187	All
1	245912642	246670614	ENSG00000185420	All
1	246703862	246729626	ENSG00000162851	All
1	246887349	246931439	ENSG00000143653	All
1	247002400	247095280	ENSG00000153207	All
1	247579458	247612410	ENSG00000162711	All
10	180405	300577	ENSG00000015171	All
10	855484	977564	ENSG00000107929	All
10	1034338	1065876	ENSG00000107937	All
10	3108525	3179904	ENSG00000067057	All
10	3179920	3215003	ENSG00000107959	All
10	5435061	5446793	ENSG00000178462	All
10	5540658	5541533	ENSG00000178372	All
10	5807186	5884095	ENSG00000057608	All
10	6130950	6159420	ENSG00000134453	All
10	6186881	6277495	ENSG00000170525	All
10	6469105	6622263	ENSG00000065675	All
10	7792925	7829990	ENSG00000151657	All
10	7830092	7849778	ENSG00000165629	All
10	7860467	8058590	ENSG00000165632	All
10	8095567	8117161	ENSG00000107485	All
10	11495945	11653753	ENSG00000148429	All
10	12207324	12238143	ENSG00000165609	All
10	12237964	12292588	ENSG00000151465	All
10	13141449	13180291	ENSG00000123240	All
10	14939358	14996431	ENSG00000152457	All
10	15144583	15210692	ENSG00000152465	All
10	15820169	15902519	ENSG00000148481	All
10	16632610	16859527	ENSG00000148484	All
10	16865963	17171830	ENSG00000107611	All
10	17270258	17279592	ENSG00000026025	All
10	19492779	20079330	ENSG00000204740	All
10	20105168	20578785	ENSG00000120594	All
10	22045466	22292698	ENSG00000136770	All
10	22610140	22620413	ENSG00000168283	All
10	22823778	23003484	ENSG00000150867	All
10	27035522	27150016	ENSG00000136754	All
10	27399383	27444195	ENSG00000136758	All
10	27443753	27475853	ENSG00000120539	All
10	27484146	27531059	ENSG00000107897	All
10	27793197	27831143	ENSG00000099246	All
10	28064115	28287977	ENSG00000169126	All
10	28339922	28623415	ENSG00000150054	All
10	30301729	30404423	ENSG00000165757	All
10	30598730	30663377	ENSG00000107951	All
10	31607424	31818742	ENSG00000148516	All
10	32297938	32345359	ENSG00000170759	All
10	33189247	33294720	ENSG00000150093	All
10	33466420	33625190	ENSG00000099250	All
10	34398488	35104253	ENSG00000148498	All
10	35297479	35379570	ENSG00000108094	All
10	35415719	35501886	ENSG00000095794	All
10	43278249	43330385	ENSG00000165733	All
10	43633934	43680756	ENSG00000169826	All
10	43881065	43904614	ENSG00000169813	All
10	45950035	46090354	ENSG00000165406	All
10	46111043	46168228	ENSG00000172671	All
10	50663414	50747584	ENSG00000225830	All
10	53455247	53459355	ENSG00000177613	All
10	54525140	54531460	ENSG00000165471	All
10	60094735	60130513	ENSG00000072401	All
10	60144782	60158981	ENSG00000108064	All
10	60272900	60591195	ENSG00000122870	All
10	61548521	61666414	ENSG00000108091	All
10	61786056	62493248	ENSG00000151150	All
10	62538089	62554610	ENSG00000170312	All
10	64571756	64679660	ENSG00000122877	All
10	67672276	69455927	ENSG00000183230	All
10	69644427	69678147	ENSG00000096717	All
10	70090931	70102948	ENSG00000096746	All
10	70661034	70706603	ENSG00000107625	All
10	70715884	70744829	ENSG00000165732	All
10	70883268	70932617	ENSG00000122958	All
10	70980059	71027315	ENSG00000156510	All
10	71029740	71161638	ENSG00000156515	All
10	71812552	71872036	ENSG00000099284	All
10	71857979	71892690	ENSG00000042286	All
10	71897737	71906432	ENSG00000156521	All
10	71962586	71993667	ENSG00000180817	All
10	72575717	72640930	ENSG00000166224	All
10	73975787	73995618	ENSG00000166295	All
10	74092588	74114988	ENSG00000148719	All
10	74127098	74385899	ENSG00000107745	All
10	74451889	74647452	ENSG00000156026	All
10	74766975	74856732	ENSG00000122884	All
10	74889913	74928813	ENSG00000122882	All
10	74943120	75008620	ENSG00000213551	All
10	75006510	75012451	ENSG00000182180	All
10	75134859	75173834	ENSG00000138279	All
10	75257296	75385711	ENSG00000166348	All
10	75391412	75401515	ENSG00000177791	All
10	75504120	75531919	ENSG00000176986	All
10	75541805	75543410	ENSG00000172586	All
10	75545340	75561551	ENSG00000214655	All
10	75572259	75634343	ENSG00000148660	All
10	75757872	75879918	ENSG00000035403	All
10	75881524	75910821	ENSG00000185009	All
10	76859344	76941881	ENSG00000156671	All
10	76969912	76991206	ENSG00000165637	All
10	76993727	76995788	ENSG00000165644	All
10	77157588	77161664	ENSG00000165655	All
10	79550549	79686378	ENSG00000151208	All
10	79734907	79789303	ENSG00000148606	All
10	79793518	79816570	ENSG00000138326	All
10	81272357	81276188	ENSG00000253626	All
10	81370695	81375196	ENSG00000122852	All
10	81697496	81742370	ENSG00000133661	All
10	82031576	82049440	ENSG00000151224	All
10	82167585	82192753	ENSG00000122378	All
10	85899196	85913001	ENSG00000165678	All
10	88195013	88281572	ENSG00000062650	All
10	88810243	88854623	ENSG00000148672	All
10	89511269	89601100	ENSG00000138138	All
10	90694831	90751147	ENSG00000107796	All
10	90750414	90775542	ENSG00000026103	All
10	91152303	91163745	ENSG00000185745	All
10	92631473	92668312	ENSG00000148688	All
10	93558069	93625033	ENSG00000107854	All
10	93683526	93790082	ENSG00000095564	All
10	94050920	94113721	ENSG00000198060	All
10	94211441	94333833	ENSG00000119912	All
10	94353043	94415150	ENSG00000138160	All
10	95066186	95242074	ENSG00000138119	All
10	95256389	95288849	ENSG00000138180	All
10	95351444	95361501	ENSG00000138207	All
10	96305547	96373662	ENSG00000119969	All
10	96997329	97050781	ENSG00000107438	All
10	97365696	97416463	ENSG00000059573	All
10	98277866	98347209	ENSG00000077147	All
10	98978996	99052413	ENSG00000213390	All
10	99116115	99161127	ENSG00000052749	All
10	99185917	99193198	ENSG00000171314	All
10	99195899	99205774	ENSG00000171311	All
10	99218081	99258551	ENSG00000155229	All
10	99344131	99436191	ENSG00000155252	All
10	101156627	101190381	ENSG00000120053	All
10	101471601	101491857	ENSG00000014919	All
10	101909851	101948091	ENSG00000107566	All
10	101948055	101989376	ENSG00000213341	All
10	102106881	102124591	ENSG00000099194	All
10	102267203	102289757	ENSG00000166136	All
10	102672326	102724893	ENSG00000119906	All
10	102729215	102747272	ENSG00000055950	All
10	102747124	102754158	ENSG00000107815	All
10	102756375	102767593	ENSG00000107816	All
10	102790991	102800998	ENSG00000107819	All
10	103113820	103317078	ENSG00000166167	All
10	103370423	103455052	ENSG00000107829	All
10	103541082	103543170	ENSG00000107833	All
10	103544200	103578696	ENSG00000198408	All
10	103825147	103827792	ENSG00000166189	All
10	103911933	103923627	ENSG00000166197	All
10	104005289	104142656	ENSG00000107862	All
10	104153867	104162281	ENSG00000077150	All
10	104238986	104262482	ENSG00000138107	All
10	104613980	104624718	ENSG00000166275	All
10	104845940	104953056	ENSG00000076685	All
10	105036920	105050108	ENSG00000148798	All
10	105127724	105148822	ENSG00000148835	All
10	105148798	105156223	ENSG00000173915	All
10	105156405	105206049	ENSG00000148843	All
10	105726959	105788991	ENSG00000065613	All
10	112327449	112364394	ENSG00000108055	All
10	112631565	112659764	ENSG00000150593	All
10	112679301	112773425	ENSG00000108061	All
10	114206756	114578503	ENSG00000151532	All
10	114710009	114927437	ENSG00000148737	All
10	115438942	115490662	ENSG00000165806	All
10	115880621	115933979	ENSG00000165813	All
10	118643742	118886097	ENSG00000187164	All
10	119040000	119134978	ENSG00000165650	All
10	120794356	120840316	ENSG00000107581	All
10	120927215	120938345	ENSG00000165672	All
10	121334199	121356541	ENSG00000151923	All
10	121410882	121437331	ENSG00000151929	All
10	121588972	121652068	ENSG00000197771	All
10	121652223	121702014	ENSG00000107651	All
10	123499939	123688316	ENSG00000107669	All
10	123716603	123734732	ENSG00000107672	All
10	123748689	124014060	ENSG00000138162	All
10	124221041	124274424	ENSG00000166033	All
10	124320181	124403252	ENSG00000187908	All
10	124913793	124924886	ENSG00000154473	All
10	126085872	126107545	ENSG00000065154	All
10	126676421	126849739	ENSG00000175029	All
10	128113566	128359079	ENSG00000154493	All
10	129347613	129350935	ENSG00000214285	All
10	129894923	129924649	ENSG00000148773	All
10	131934663	131982785	ENSG00000108010	All
10	133747955	133773331	ENSG00000175470	All
10	133781578	133795435	ENSG00000176171	All
10	134973951	135039916	ENSG00000171798	All
10	135093135	135125841	ENSG00000130640	All
10	135175984	135187193	ENSG00000127884	All
11	207511	215113	ENSG00000177963	All
11	236546	252983	ENSG00000185627	All
11	313506	315272	ENSG00000185885	All
11	319669	327537	ENSG00000142089	All
11	448268	491393	ENSG00000174915	All
11	494512	507300	ENSG00000023191	All
11	612553	615999	ENSG00000185507	All
11	644233	706715	ENSG00000177030	All
11	694438	727727	ENSG00000177106	All
11	790475	798316	ENSG00000177542	All
11	809647	812880	ENSG00000177600	All
11	837356	842545	ENSG00000177700	All
11	867357	915058	ENSG00000177830	All
11	924894	1012239	ENSG00000183020	All
11	1244296	1283406	ENSG00000117983	All
11	1295601	1330884	ENSG00000078902	All
11	1490687	1522477	ENSG00000182208	All
11	1773982	1785222	ENSG00000117984	All
11	1860219	1862910	ENSG00000130598	All
11	2397407	2418649	ENSG00000110651	All
11	2920951	2946476	ENSG00000110628	All
11	2965667	3013607	ENSG00000205531	All
11	3692313	3819022	ENSG00000110713	All
11	3848208	3862213	ENSG00000177105	All
11	3875757	4114439	ENSG00000167323	All
11	4115937	4160106	ENSG00000167325	All
11	4406127	4414926	ENSG00000132109	All
11	5246694	5250625	ENSG00000244734	All
11	5253908	5256600	ENSG00000223609	All
11	5617339	5634188	ENSG00000121236	All
11	5640994	5665628	ENSG00000258659	All
11	5684425	5959849	ENSG00000132256	All
11	5710919	5758319	ENSG00000132274	All
11	6340176	6341877	ENSG00000170955	All
11	6411655	6416228	ENSG00000166311	All
11	6452279	6463847	ENSG00000110169	All
11	6502677	6505909	ENSG00000132286	All
11	6502715	6530208	ENSG00000265264	All
11	6627526	6633898	ENSG00000166337	All
11	6634000	6640692	ENSG00000166340	All
11	7991798	8023409	ENSG00000175390	All
11	8703958	8736306	ENSG00000166441	All
11	8932686	8941631	ENSG00000166452	All
11	9406169	9469673	ENSG00000205339	All
11	9481866	9550071	ENSG00000166478	All
11	9595228	9615004	ENSG00000166483	All
11	10772534	10801290	ENSG00000198730	All
11	10818597	10830657	ENSG00000110321	All
11	11862970	11980870	ENSG00000170242	All
11	12115543	12285334	ENSG00000133816	All
11	12695969	12966298	ENSG00000187079	All
11	13298199	13408813	ENSG00000133794	All
11	13690217	13753893	ENSG00000197601	All
11	14299472	14386052	ENSG00000133818	All
11	14464986	14521573	ENSG00000129083	All
11	14515329	14665181	ENSG00000129084	All
11	14665269	14892350	ENSG00000152270	All
11	16634679	16778428	ENSG00000110696	All
11	17095936	17099334	ENSG00000110700	All
11	17373273	17398888	ENSG00000188211	All
11	18091482	18127638	ENSG00000166788	All
11	18287721	18291524	ENSG00000173432	All
11	18343842	18388591	ENSG00000110768	All
11	18415935	18429972	ENSG00000134333	All
11	18489883	18548779	ENSG00000074319	All
11	20385231	20405329	ENSG00000109854	All
11	20409076	20530840	ENSG00000185238	All
11	22835345	22851845	ENSG00000198168	All
11	27516123	27528320	ENSG00000148943	All
11	28129795	28355054	ENSG00000169519	All
11	31833939	32127301	ENSG00000049449	All
11	32605344	32627808	ENSG00000149100	All
11	33060963	33127489	ENSG00000176148	All
11	33098734	33183917	ENSG00000176102	All
11	33719807	33757991	ENSG00000085063	All
11	33762485	33796089	ENSG00000110429	All
11	34073230	34122703	ENSG00000135387	All
11	34127149	34169217	ENSG00000135372	All
11	34937376	35042138	ENSG00000110435	All
11	35160417	35253949	ENSG00000026508	All
11	36295051	36310999	ENSG00000110442	All
11	36508577	36531822	ENSG00000175104	All
11	36597124	36619829	ENSG00000175097	All
11	43333513	43366079	ENSG00000166181	All
11	43380482	43516483	ENSG00000052841	All
11	43577986	43878167	ENSG00000149084	All
11	44117099	44266979	ENSG00000151348	All
11	44585977	44641913	ENSG00000085117	All
11	44907454	44972840	ENSG00000175274	All
11	45907202	45928016	ENSG00000121653	All
11	46299212	46342972	ENSG00000157613	All
11	46354455	46402104	ENSG00000149091	All
11	46417964	46615675	ENSG00000110497	All
11	46698630	46722165	ENSG00000175220	All
11	46764598	46867847	ENSG00000175216	All
11	46878419	46940193	ENSG00000134569	All
11	47236493	47260767	ENSG00000134574	All
11	47269851	47290396	ENSG00000025434	All
11	47440320	47447993	ENSG00000165916	All
11	47586888	47606114	ENSG00000213619	All
11	47593749	47600567	ENSG00000123444	All
11	47638867	47664175	ENSG00000109919	All
11	47738072	47788995	ENSG00000109920	All
11	47799639	47870107	ENSG00000030066	All
11	55135360	55136394	ENSG00000181958	All
11	57001051	57004709	ENSG00000134817	All
11	57067112	57092426	ENSG00000149115	All
11	57093459	57103351	ENSG00000149136	All
11	57295936	57298276	ENSG00000134809	All
11	57319129	57335757	ENSG00000156587	All
11	57364860	57382326	ENSG00000149131	All
11	57435219	57468659	ENSG00000156599	All
11	57480072	57508445	ENSG00000213593	All
11	57520715	57587018	ENSG00000198561	All
11	58346584	58388515	ENSG00000186660	All
11	58910221	58922512	ENSG00000166801	All
11	59341871	59383617	ENSG00000110048	All
11	59573608	59578345	ENSG00000166902	All
11	59596741	59612974	ENSG00000134812	All
11	60609544	60618554	ENSG00000110104	All
11	60658202	60674060	ENSG00000110107	All
11	60681346	60690915	ENSG00000110108	All
11	61066923	61110068	ENSG00000167986	All
11	61170121	61197503	ENSG00000149532	All
11	61560109	61564716	ENSG00000168496	All
11	61560452	61634826	ENSG00000134824	All
11	61567099	61596790	ENSG00000149485	All
11	61727190	61735132	ENSG00000167996	All
11	62201016	62323707	ENSG00000124942	All
11	62327073	62342401	ENSG00000254772	All
11	62342517	62359649	ENSG00000149016	All
11	62360686	62369312	ENSG00000149480	All
11	62369690	62380237	ENSG00000149499	All
11	62382768	62389647	ENSG00000149541	All
11	62392298	62414104	ENSG00000089597	All
11	62443970	62446567	ENSG00000162191	All
11	62457747	62477317	ENSG00000168000	All
11	62480102	62494821	ENSG00000214753	All
11	62529016	62534182	ENSG00000168002	All
11	62538775	62554814	ENSG00000162227	All
11	62554887	62557877	ENSG00000185475	All
11	62559595	62573774	ENSG00000162231	All
11	62623518	62656352	ENSG00000168003	All
11	63273556	63284246	ENSG00000133317	All
11	63391559	63439393	ENSG00000184743	All
11	63448918	63527363	ENSG00000133318	All
11	63580860	63595190	ENSG00000168005	All
11	63606400	63678491	ENSG00000072518	All
11	63742079	63744015	ENSG00000176340	All
11	63952744	63972015	ENSG00000168439	All
11	63991271	63993726	ENSG00000149743	All
11	64037302	64052176	ENSG00000002330	All
11	64073044	64084215	ENSG00000173153	All
11	64083932	64085556	ENSG00000173113	All
11	64085560	64089283	ENSG00000126432	All
11	64373646	64490660	ENSG00000110076	All
11	64532078	64546258	ENSG00000168066	All
11	64570982	64578766	ENSG00000133895	All
11	64851695	64855870	ENSG00000162300	All
11	64856796	64879332	ENSG00000149823	All
11	64888100	64889945	ENSG00000149806	All
11	64889252	64902004	ENSG00000162298	All
11	64889655	64894843	ENSG00000149792	All
11	64948037	64979477	ENSG00000014216	All
11	65029233	65073060	ENSG00000014138	All
11	65101225	65120720	ENSG00000133884	All
11	65337901	65341413	ENSG00000173465	All
11	65365226	65382853	ENSG00000173327	All
11	65405568	65418401	ENSG00000213445	All
11	65421067	65430565	ENSG00000173039	All
11	65479467	65487075	ENSG00000172977	All
11	65590493	65629497	ENSG00000172757	All
11	65633912	65641063	ENSG00000172638	All
11	65651212	65656010	ENSG00000172500	All
11	65657875	65659105	ENSG00000175602	All
11	65686728	65689032	ENSG00000175550	All
11	65729160	65747299	ENSG00000175467	All
11	65769550	65771620	ENSG00000175334	All
11	65818200	65836779	ENSG00000087365	All
11	65837834	66012218	ENSG00000175115	All
11	66024765	66035331	ENSG00000174996	All
11	66036004	66044963	ENSG00000174903	All
11	66052051	66056641	ENSG00000174851	All
11	66081958	66084515	ENSG00000174807	All
11	66097713	66104311	ENSG00000174791	All
11	66104804	66112596	ENSG00000174744	All
11	66112843	66115163	ENSG00000174684	All
11	66202546	66234209	ENSG00000174547	All
11	66247484	66277130	ENSG00000254986	All
11	66384053	66394818	ENSG00000239306	All
11	66384097	66434153	ENSG00000173933	All
11	66432469	66445392	ENSG00000173914	All
11	66452719	66496697	ENSG00000173898	All
11	66615704	66725847	ENSG00000173599	All
11	67165654	67188654	ENSG00000172531	All
11	67231824	67236743	ENSG00000172663	All
11	67250512	67258574	ENSG00000110711	All
11	67351066	67354131	ENSG00000084207	All
11	67374323	67380006	ENSG00000167792	All
11	67410026	67418130	ENSG00000132744	All
11	67758575	67772452	ENSG00000110057	All
11	67798084	67804111	ENSG00000110717	All
11	68228186	68382802	ENSG00000110075	All
11	68522088	68611878	ENSG00000110090	All
11	68658744	68671303	ENSG00000197345	All
11	68771863	68780877	ENSG00000172935	All
11	69455855	69469242	ENSG00000110092	All
11	70049269	70053496	ENSG00000168040	All
11	70116806	70230509	ENSG00000131626	All
11	70244510	70282690	ENSG00000085733	All
11	71139239	71163914	ENSG00000172893	All
11	71639747	71708643	ENSG00000137522	All
11	71713910	71791739	ENSG00000137497	All
11	71796941	71814433	ENSG00000149357	All
11	71900602	71907345	ENSG00000110195	All
11	72003469	72145692	ENSG00000162129	All
11	72396114	72504644	ENSG00000186635	All
11	73386683	73472182	ENSG00000175582	All
11	73498361	73576178	ENSG00000175581	All
11	73587744	73638790	ENSG00000175575	All
11	73661364	73681411	ENSG00000187726	All
11	73946846	74022702	ENSG00000149380	All
11	74660292	74690076	ENSG00000118363	All
11	75110530	75133324	ENSG00000149273	All
11	75273101	75283828	ENSG00000149257	All
11	77032752	77185680	ENSG00000149269	All
11	77225981	77348850	ENSG00000074201	All
11	77371041	77532063	ENSG00000048649	All
11	77589766	77705724	ENSG00000149262	All
11	77779350	77791265	ENSG00000151366	All
11	77811982	77850706	ENSG00000159063	All
11	78147007	78285919	ENSG00000137513	All
11	85359011	85367591	ENSG00000171202	All
11	85370752	85393951	ENSG00000137504	All
11	85955586	85989855	ENSG00000074266	All
11	93517393	93547861	ENSG00000042429	All
11	94152895	94227074	ENSG00000020922	All
11	94439597	94609918	ENSG00000166025	All
11	94695787	94706776	ENSG00000150316	All
11	94822974	94865809	ENSG00000149218	All
11	95502106	95523573	ENSG00000077458	All
11	95523129	95565857	ENSG00000166037	All
11	100900355	101001255	ENSG00000082175	All
11	101981192	102104154	ENSG00000137693	All
11	102188215	102210134	ENSG00000023445	All
11	102217942	102249401	ENSG00000110330	All
11	102660651	102668891	ENSG00000196611	All
11	102932805	102962944	ENSG00000137692	All
11	102980160	103350591	ENSG00000187240	All
11	104864962	104893895	ENSG00000137757	All
11	104896170	104972158	ENSG00000137752	All
11	105946228	105969437	ENSG00000149313	All
11	107197071	107328572	ENSG00000152404	All
11	107661717	107799019	ENSG00000110660	All
11	107879459	107978503	ENSG00000166266	All
11	107992243	108018503	ENSG00000075239	All
11	108093211	108239829	ENSG00000149311	All
11	108342832	108369159	ENSG00000178202	All
11	108535752	108811657	ENSG00000178105	All
11	110045605	110167447	ENSG00000137710	All
11	111222977	111326355	ENSG00000110777	All
11	111411005	111432264	ENSG00000204381	All
11	111597632	111637151	ENSG00000137713	All
11	111779289	111794446	ENSG00000109846	All
11	111895538	111935114	ENSG00000150768	All
11	111955524	111957522	ENSG00000150779	All
11	112013974	112034840	ENSG00000150782	All
11	112831997	113149158	ENSG00000149294	All
11	113603909	113644533	ENSG00000086827	All
11	114270752	114284925	ENSG00000076053	All
11	116706467	116708666	ENSG00000118137	All
11	117049449	117068160	ENSG00000149577	All
11	117075053	117103241	ENSG00000160613	All
11	117771358	117800174	ENSG00000137747	All
11	117857063	117872196	ENSG00000110324	All
11	117947753	117992605	ENSG00000137648	All
11	118271869	118302211	ENSG00000167283	All
11	118307205	118397539	ENSG00000118058	All
11	118443105	118473748	ENSG00000095139	All
11	118620034	118661858	ENSG00000110367	All
11	118886422	118889401	ENSG00000118181	All
11	118914900	118927913	ENSG00000149428	All
11	118938403	118952688	ENSG00000160695	All
11	118992297	119006752	ENSG00000172273	All
11	119037277	119054725	ENSG00000160703	All
11	119076752	119178859	ENSG00000110395	All
11	119494120	119599794	ENSG00000110400	All
11	120107349	120190653	ENSG00000137709	All
11	120207787	120360645	ENSG00000196914	All
11	121322912	121504402	ENSG00000137642	All
11	122526383	122685181	ENSG00000154127	All
11	122928197	122933938	ENSG00000109971	All
11	125315646	125366213	ENSG00000149557	All
11	125439112	125454575	ENSG00000149547	All
11	125461607	125495110	ENSG00000134910	All
11	125495036	125546150	ENSG00000149554	All
11	126132814	126139039	ENSG00000182934	All
11	126152960	126168740	ENSG00000150455	All
11	126225535	126310239	ENSG00000110080	All
11	128328656	128457453	ENSG00000134954	All
11	130029457	130080271	ENSG00000149418	All
11	130745331	130786404	ENSG00000120451	All
11	134020014	134095348	ENSG00000151503	All
11	134094539	134117686	ENSG00000151502	All
12	498439	551811	ENSG00000120647	All
12	861759	1020618	ENSG00000060237	All
12	1021243	1099219	ENSG00000002016	All
12	1099675	1605099	ENSG00000082805	All
12	2904119	2914576	ENSG00000004478	All
12	2966847	2986206	ENSG00000111206	All
12	2986389	3050306	ENSG00000078246	All
12	4382938	4414516	ENSG00000118971	All
12	6308881	6347425	ENSG00000010278	All
12	6437923	6451280	ENSG00000067182	All
12	6484211	6500733	ENSG00000111321	All
12	6602522	6641121	ENSG00000010292	All
12	6643093	6647537	ENSG00000111640	All
12	6666029	6677857	ENSG00000111641	All
12	6679249	6716642	ENSG00000111642	All
12	6759446	6772314	ENSG00000111653	All
12	6775643	6798738	ENSG00000126746	All
12	6832907	6841041	ENSG00000111652	All
12	6857170	6876641	ENSG00000089693	All
12	6896024	6929974	ENSG00000010610	All
12	6949118	6956557	ENSG00000111664	All
12	6961292	6975796	ENSG00000111667	All
12	6976283	6980112	ENSG00000111669	All
12	7022909	7032861	ENSG00000111674	All
12	7055631	7070479	ENSG00000111679	All
12	7074490	7079988	ENSG00000215021	All
12	7085348	7125814	ENSG00000111684	All
12	7096351	7178336	ENSG00000182326	All
12	7187513	7245203	ENSG00000159403	All
12	7623409	7656489	ENSG00000177575	All
12	7801996	7818499	ENSG00000111701	All
12	8276228	8291203	ENSG00000111729	All
12	8608522	8630926	ENSG00000205846	All
12	8754762	8765467	ENSG00000111732	All
12	8975068	9039597	ENSG00000166535	All
12	9092959	9102551	ENSG00000003056	All
12	9220260	9268825	ENSG00000175899	All
12	10005583	10022735	ENSG00000110852	All
12	10524952	10544473	ENSG00000213809	All
12	10658201	10675734	ENSG00000180574	All
12	10758612	10766222	ENSG00000111196	All
12	10851683	10875911	ENSG00000060138	All
12	10977559	11324212	ENSG00000111215	All
12	12764761	12798042	ENSG00000111269	All
12	12867992	12875305	ENSG00000111276	All
12	12966250	12982915	ENSG00000213782	All
12	13127798	13153207	ENSG00000013583	All
12	13349650	13369708	ENSG00000134531	All
12	14927270	14930936	ENSG00000246705	All
12	14939410	14956474	ENSG00000084463	All
12	15773092	16035263	ENSG00000151491	All
12	16035325	16056412	ENSG00000023734	All
12	16500076	16762193	ENSG00000008394	All
12	19282648	19529334	ENSG00000052126	All
12	21621845	21654603	ENSG00000004700	All
12	21654715	21671342	ENSG00000111711	All
12	21788276	21910791	ENSG00000111716	All
12	22601517	22697480	ENSG00000111731	All
12	23682440	24103966	ENSG00000134532	All
12	26490342	26986131	ENSG00000123104	All
12	27175479	27219276	ENSG00000152944	All
12	27396901	27478892	ENSG00000211455	All
12	27676364	27848497	ENSG00000110841	All
12	27863706	27909228	ENSG00000061794	All
12	29302036	29493913	ENSG00000064763	All
12	29490285	29534122	ENSG00000087502	All
12	30781922	30848920	ENSG00000133704	All
12	31226779	31257725	ENSG00000013573	All
12	31944123	31945175	ENSG00000188375	All
12	32259769	32536567	ENSG00000151746	All
12	32552463	32798984	ENSG00000139132	All
12	32832134	32898486	ENSG00000087470	All
12	32880424	32908836	ENSG00000139131	All
12	32943679	33049774	ENSG00000057294	All
12	34175216	34182629	ENSG00000139133	All
12	40590546	40763087	ENSG00000188906	All
12	42550906	42632151	ENSG00000015153	All
12	42705880	42719920	ENSG00000139168	All
12	45609770	45834187	ENSG00000177119	All
12	46751972	46766650	ENSG00000134294	All
12	47158546	47226191	ENSG00000139209	All
12	48057070	48099844	ENSG00000005175	All
12	48176505	48226915	ENSG00000061273	All
12	48235320	48336831	ENSG00000111424	All
12	48357352	48362661	ENSG00000134291	All
12	48436681	48500091	ENSG00000079387	All
12	48498922	48540187	ENSG00000152556	All
12	49082247	49110681	ENSG00000129315	All
12	49159975	49182820	ENSG00000174233	All
12	49223547	49246625	ENSG00000174243	All
12	49412758	49453557	ENSG00000167548	All
12	49521565	49525180	ENSG00000123416	All
12	49578579	49583107	ENSG00000167552	All
12	49582519	49667114	ENSG00000167553	All
12	49687035	49692465	ENSG00000135406	All
12	49760367	49921205	ENSG00000123352	All
12	49932940	49952091	ENSG00000135519	All
12	49950327	49961936	ENSG00000187778	All
12	49976668	49999422	ENSG00000135436	All
12	50184929	50222533	ENSG00000167566	All
12	50370706	50426919	ENSG00000161800	All
12	50478755	50494495	ENSG00000066117	All
12	50569571	50677329	ENSG00000050405	All
12	50786166	50873787	ENSG00000161813	All
12	50898768	51142450	ENSG00000066084	All
12	51157493	51214905	ENSG00000123268	All
12	51317255	51326300	ENSG00000185432	All
12	51441745	51454207	ENSG00000050426	All
12	51487446	51566926	ENSG00000135457	All
12	51745031	51786651	ENSG00000139629	All
12	52416616	52453291	ENSG00000123358	All
12	52463030	52471278	ENSG00000123395	All
12	52626304	52645970	ENSG00000135480	All
12	52840435	52845910	ENSG00000185479	All
12	52880958	52887041	ENSG00000205420	All
12	52908359	52914471	ENSG00000186081	All
12	53001354	53012343	ENSG00000186049	All
12	53038342	53045948	ENSG00000172867	All
12	53068520	53074191	ENSG00000167768	All
12	53200333	53208335	ENSG00000170477	All
12	53290977	53343738	ENSG00000170421	All
12	53342655	53346685	ENSG00000111057	All
12	53399942	53435993	ENSG00000063046	All
12	53440753	53458156	ENSG00000111077	All
12	53458388	53473204	ENSG00000167778	All
12	53689075	53693234	ENSG00000123349	All
12	53773960	53810230	ENSG00000185591	All
12	53835525	53874946	ENSG00000197111	All
12	53894705	53900215	ENSG00000139546	All
12	53901640	54020199	ENSG00000170653	All
12	54104903	54121529	ENSG00000012822	All
12	54384408	54424607	ENSG00000197757	All
12	54558529	54582778	ENSG00000123415	All
12	54624724	54673886	ENSG00000094916	All
12	54673977	54680872	ENSG00000135486	All
12	54694986	54745633	ENSG00000111481	All
12	54789045	54813244	ENSG00000161638	All
12	54891495	54937726	ENSG00000123338	All
12	55024595	55028679	ENSG00000135413	All
12	55038375	55042277	ENSG00000161634	All
12	56109820	56113871	ENSG00000135441	All
12	56119107	56123491	ENSG00000135404	All
12	56146247	56211540	ENSG00000205323	All
12	56214744	56224608	ENSG00000135392	All
12	56295197	56326402	ENSG00000170473	All
12	56360553	56366568	ENSG00000123374	All
12	56367697	56388490	ENSG00000111540	All
12	56435637	56438116	ENSG00000197728	All
12	56498103	56507691	ENSG00000170515	All
12	56512034	56538455	ENSG00000139641	All
12	56546040	56553431	ENSG00000196465	All
12	56551945	56557280	ENSG00000092841	All
12	56556767	56583351	ENSG00000139613	All
12	56598285	56615717	ENSG00000181852	All
12	56631591	56652175	ENSG00000139645	All
12	56665483	56694176	ENSG00000062485	All
12	56703626	56710120	ENSG00000257727	All
12	56735381	56753939	ENSG00000170581	All
12	56810903	56843187	ENSG00000111602	All
12	56915713	56984745	ENSG00000076067	All
12	57031959	57039798	ENSG00000110955	All
12	57057127	57082159	ENSG00000110958	All
12	57106212	57125412	ENSG00000196531	All
12	57125380	57146157	ENSG00000198056	All
12	57449426	57481846	ENSG00000166881	All
12	57489191	57525922	ENSG00000166888	All
12	57522276	57607134	ENSG00000123384	All
12	57623110	57628718	ENSG00000182199	All
12	57846106	57853063	ENSG00000139269	All
12	57853918	57866045	ENSG00000111087	All
12	57869228	57911352	ENSG00000166986	All
12	57910371	57914300	ENSG00000175197	All
12	57923885	57941114	ENSG00000175203	All
12	57984957	57997198	ENSG00000166908	All
12	57998405	58003587	ENSG00000178498	All
12	58087738	58115340	ENSG00000135506	All
12	58141510	58149796	ENSG00000135446	All
12	58176372	58201854	ENSG00000123297	All
12	58213710	58240522	ENSG00000175215	All
12	62654119	62811211	ENSG00000135655	All
12	62860597	62991363	ENSG00000061987	All
12	64798130	64844907	ENSG00000184575	All
12	64845660	64895888	ENSG00000183735	All
12	65107225	65153227	ENSG00000135677	All
12	65563351	65642107	ENSG00000174106	All
12	66217911	66360075	ENSG00000149948	All
12	66516842	66524548	ENSG00000139233	All
12	67663061	67713731	ENSG00000111530	All
12	68548548	68553527	ENSG00000111537	All
12	69004619	69054372	ENSG00000127314	All
12	69080514	69136785	ENSG00000111581	All
12	69201956	69239214	ENSG00000135679	All
12	69633317	69668138	ENSG00000111605	All
12	69742121	69748014	ENSG00000090382	All
12	69753483	69784576	ENSG00000127337	All
12	69979114	69995350	ENSG00000166226	All
12	70132461	70216984	ENSG00000127328	All
12	70636774	70748773	ENSG00000111596	All
12	72148654	72184699	ENSG00000080371	All
12	72233487	72320629	ENSG00000121749	All
12	72481046	73059422	ENSG00000072657	All
12	74931551	74935223	ENSG00000253719	All
12	75874460	75897633	ENSG00000139278	All
12	75890684	75905416	ENSG00000111615	All
12	76419227	76427712	ENSG00000139289	All
12	76438670	76478813	ENSG00000187109	All
12	76745577	76953589	ENSG00000091039	All
12	77157368	77247476	ENSG00000186908	All
12	77252495	77272840	ENSG00000175183	All
12	77415027	77459360	ENSG00000165891	All
12	79968759	80084877	ENSG00000177425	All
12	80167343	80329240	ENSG00000058272	All
12	81652045	82153332	ENSG00000139220	All
12	82617460	82752584	ENSG00000133773	All
12	88442793	88535993	ENSG00000198707	All
12	88536073	88593664	ENSG00000139324	All
12	89741009	89747048	ENSG00000139318	All
12	89981828	90103077	ENSG00000070961	All
12	93799449	93836038	ENSG00000177889	All
12	93861264	93897545	ENSG00000198015	All
12	94071151	94288616	ENSG00000169372	All
12	94542499	94701451	ENSG00000136040	All
12	95290831	95397546	ENSG00000184752	All
12	95414005	95467479	ENSG00000120798	All
12	95611522	95696566	ENSG00000028203	All
12	96252706	96297606	ENSG00000139343	All
12	96394606	96437298	ENSG00000111144	All
12	98909290	98944157	ENSG00000120802	All
12	98987369	98995946	ENSG00000075415	All
12	99007183	99038891	ENSG00000166130	All
12	99120235	100378432	ENSG00000185046	All
12	100660918	100735502	ENSG00000136021	All
12	100867486	100958191	ENSG00000012504	All
12	101673887	101780394	ENSG00000120800	All
12	101786898	101801598	ENSG00000120805	All
12	102090725	102137918	ENSG00000111666	All
12	102139275	102224716	ENSG00000111670	All
12	104323885	104347423	ENSG00000166598	All
12	104343980	104359486	ENSG00000204954	All
12	104359582	104382652	ENSG00000139372	All
12	104458235	104498639	ENSG00000111727	All
12	104510855	104532067	ENSG00000120837	All
12	104609557	104744061	ENSG00000198431	All
12	105501102	105562912	ENSG00000136051	All
12	105567074	105630016	ENSG00000136044	All
12	106631655	106698057	ENSG00000136026	All
12	106976685	107156581	ENSG00000111783	All
12	108079509	108106944	ENSG00000136045	All
12	108681821	108733118	ENSG00000174600	All
12	108916357	108955176	ENSG00000075856	All
12	109015686	109027735	ENSG00000110876	All
12	109535379	109548797	ENSG00000076248	All
12	109991542	110011679	ENSG00000139428	All
12	110220890	110271212	ENSG00000111199	All
12	110288748	110318293	ENSG00000139433	All
12	110338069	110421646	ENSG00000139437	All
12	110436991	110477568	ENSG00000076513	All
12	110562140	110656602	ENSG00000122970	All
12	110718561	110788898	ENSG00000174437	All
12	110810705	110841535	ENSG00000196510	All
12	110890289	110907073	ENSG00000111231	All
12	110928902	110939922	ENSG00000111237	All
12	111157485	111180744	ENSG00000186298	All
12	111890018	112037480	ENSG00000204842	All
12	112079950	112123790	ENSG00000089234	All
12	112204691	112247782	ENSG00000111275	All
12	112279782	112334343	ENSG00000089022	All
12	112451120	112461255	ENSG00000089248	All
12	112563305	112591407	ENSG00000135148	All
12	112842994	112856642	ENSG00000089009	All
12	112856155	112947717	ENSG00000179295	All
12	113344582	113369990	ENSG00000089127	All
12	113376157	113411054	ENSG00000111331	All
12	113416200	113449528	ENSG00000111335	All
12	113594979	113623284	ENSG00000123064	All
12	115108059	115121969	ENSG00000135111	All
12	117293949	117319246	ENSG00000135116	All
12	117476728	117537284	ENSG00000088992	All
12	118451393	118470935	ENSG00000111445	All
12	118573663	118583389	ENSG00000089220	All
12	118587606	118810750	ENSG00000135090	All
12	119616447	119658936	ENSG00000152137	All
12	120123595	120315095	ENSG00000122966	All
12	120532899	120555306	ENSG00000111737	All
12	120565007	120632513	ENSG00000089154	All
12	120634489	120639038	ENSG00000089157	All
12	120648250	120703574	ENSG00000089159	All
12	120899471	120907596	ENSG00000111786	All
12	120907653	120936296	ENSG00000088986	All
12	120971283	121015397	ENSG00000022840	All
12	121016567	121019201	ENSG00000167272	All
12	121124672	121139667	ENSG00000110917	All
12	121148238	121161443	ENSG00000175970	All
12	121200313	121342174	ENSG00000157837	All
12	121416346	121440315	ENSG00000135100	All
12	121440225	121454305	ENSG00000157895	All
12	121746048	121837699	ENSG00000089053	All
12	122150658	122220907	ENSG00000188735	All
12	122326637	122356203	ENSG00000110801	All
12	122692210	122712081	ENSG00000184047	All
12	122755979	122907179	ENSG00000130779	All
12	123011793	123110943	ENSG00000184445	All
12	123349882	123380991	ENSG00000139722	All
12	123464607	123467456	ENSG00000182196	All
12	123468027	123634562	ENSG00000090975	All
12	123745528	123756881	ENSG00000111328	All
12	123773656	123849390	ENSG00000139697	All
12	123899936	123921264	ENSG00000150977	All
12	123955925	124018265	ENSG00000188026	All
12	124069078	124083116	ENSG00000086598	All
12	124086624	124105488	ENSG00000111364	All
12	124104953	124118313	ENSG00000111361	All
12	124118375	124147153	ENSG00000111358	All
12	125261402	125367214	ENSG00000073060	All
12	125396150	125401914	ENSG00000150991	All
12	125431371	125473668	ENSG00000150990	All
12	129277739	129308528	ENSG00000139370	All
12	131274145	131323811	ENSG00000111450	All
12	131356424	131362223	ENSG00000132341	All
12	132434508	132565005	ENSG00000183495	All
12	132628993	132637013	ENSG00000184967	All
12	133200348	133263951	ENSG00000177084	All
12	133287405	133299228	ENSG00000247077	All
12	133302254	133338474	ENSG00000176915	All
12	133345495	133405444	ENSG00000090615	All
13	19747910	19755992	ENSG00000198033	All
13	20248896	20357142	ENSG00000121390	All
13	20761609	20767037	ENSG00000165474	All
13	21140585	21265503	ENSG00000032742	All
13	21351469	21477187	ENSG00000132953	All
13	21547171	21635686	ENSG00000150457	All
13	21714653	21723221	ENSG00000150459	All
13	21750784	21753223	ENSG00000173141	All
13	24995064	25086948	ENSG00000102699	All
13	25670300	25673389	ENSG00000151846	All
13	25875662	25923938	ENSG00000139496	All
13	26706253	26796791	ENSG00000127870	All
13	26828276	26979375	ENSG00000132964	All
13	27131840	27263085	ENSG00000132970	All
13	27640293	27746033	ENSG00000152484	All
13	27825446	27830828	ENSG00000122026	All
13	28494157	28500368	ENSG00000139515	All
13	28712643	28869475	ENSG00000152520	All
13	29233241	29253062	ENSG00000132963	All
13	29274201	29293107	ENSG00000139508	All
13	30083547	30169825	ENSG00000139514	All
13	31032884	31191734	ENSG00000189403	All
13	31710762	31736525	ENSG00000120694	All
13	33006554	33112970	ENSG00000244754	All
13	33160564	33352157	ENSG00000083642	All
13	33677272	33924767	ENSG00000133121	All
13	34392186	34540695	ENSG00000133119	All
13	36875775	36944317	ENSG00000133104	All
13	37005967	37017019	ENSG00000133101	All
13	37418968	37494902	ENSG00000120693	All
13	37523912	37574398	ENSG00000120697	All
13	37572953	37583750	ENSG00000120699	All
13	41129804	41240734	ENSG00000150907	All
13	41303432	41345309	ENSG00000102738	All
13	41885341	41951166	ENSG00000172766	All
13	42140973	42535256	ENSG00000102763	All
13	42846289	42897396	ENSG00000023516	All
13	45563687	45607746	ENSG00000133114	All
13	45694650	45858237	ENSG00000188342	All
13	46039060	46110765	ENSG00000136152	All
13	46528600	46626894	ENSG00000123200	All
13	46700055	46786006	ENSG00000136167	All
13	47405685	47471169	ENSG00000102468	All
13	48510622	48612125	ENSG00000136143	All
13	48627459	48669267	ENSG00000136146	All
13	48807294	48837063	ENSG00000136156	All
13	48877887	49056122	ENSG00000139687	All
13	50018429	50069138	ENSG00000136169	All
13	50273447	50367057	ENSG00000102753	All
13	50570024	50594617	ENSG00000204977	All
13	51928213	52028400	ENSG00000102786	All
13	52586534	52603800	ENSG00000253710	All
13	52611093	52703214	ENSG00000197168	All
13	53029564	53050763	ENSG00000136108	All
13	53191605	53217919	ENSG00000139675	All
13	53226844	53275044	ENSG00000165416	All
13	73329540	73356234	ENSG00000083520	All
13	75858808	76056250	ENSG00000136111	All
13	76194570	76434004	ENSG00000136153	All
13	77454312	77460540	ENSG00000178695	All
13	77618792	77901185	ENSG00000005810	All
13	79172497	79177673	ENSG00000152192	All
13	79188426	79233314	ENSG00000152193	All
13	79885962	79980612	ENSG00000139746	All
13	80055287	80130210	ENSG00000102471	All
13	92050929	93519490	ENSG00000179399	All
13	95672083	95953687	ENSG00000125257	All
13	96329393	96447243	ENSG00000102580	All
13	96453834	96705736	ENSG00000102595	All
13	98605912	98676551	ENSG00000065150	All
13	98794816	99102027	ENSG00000152767	All
13	99102455	99230194	ENSG00000102572	All
13	99445741	99738879	ENSG00000088387	All
13	99853028	100038688	ENSG00000134882	All
13	100153671	100216260	ENSG00000125304	All
13	100741269	101182686	ENSG00000175198	All
13	103249353	103331521	ENSG00000134900	All
13	103381801	103389159	ENSG00000175820	All
13	103436631	103451357	ENSG00000134901	All
13	107142079	107187462	ENSG00000125266	All
13	111766906	111958084	ENSG00000102606	All
13	113139325	113242481	ENSG00000126216	All
13	113760105	113774995	ENSG00000057593	All
13	113777128	113803843	ENSG00000126218	All
13	113831891	113863029	ENSG00000126226	All
13	113862552	113919399	ENSG00000139842	All
13	113951556	113977987	ENSG00000185896	All
13	114145310	114204542	ENSG00000150403	All
13	114239013	114295785	ENSG00000198176	All
13	114523522	114567046	ENSG00000183087	All
13	115000362	115038198	ENSG00000130177	All
13	115047059	115071283	ENSG00000169062	All
14	20811741	20826064	ENSG00000129484	All
14	20914570	20923264	ENSG00000092094	All
14	20923350	20925927	ENSG00000100823	All
14	20925878	20929771	ENSG00000165782	All
14	21152336	21167130	ENSG00000214274	All
14	21359558	21360507	ENSG00000169397	All
14	21423611	21424595	ENSG00000169385	All
14	21457929	21465189	ENSG00000165792	All
14	21484922	21539031	ENSG00000165795	All
14	21677295	21737653	ENSG00000092199	All
14	21819631	21852425	ENSG00000092201	All
14	21853353	21924285	ENSG00000100888	All
14	21989232	22005350	ENSG00000165821	All
14	23033805	23058175	ENSG00000129562	All
14	23299088	23304246	ENSG00000172590	All
14	23305766	23318236	ENSG00000157227	All
14	23340822	23350789	ENSG00000197324	All
14	23389720	23398794	ENSG00000100462	All
14	23485752	23504439	ENSG00000100804	All
14	23527773	23564823	ENSG00000100813	All
14	23741666	23768656	ENSG00000215271	All
14	23767999	23780968	ENSG00000129473	All
14	23776044	23794578	ENSG00000258643	All
14	23790498	23795394	ENSG00000100836	All
14	23815515	23822121	ENSG00000092096	All
14	23938897	23979071	ENSG00000129460	All
14	24025216	24029480	ENSG00000259431	All
14	24028774	24037279	ENSG00000213983	All
14	24037244	24048009	ENSG00000092051	All
14	24521206	24538937	ENSG00000186648	All
14	24563262	24579807	ENSG00000100889	All
14	24583404	24594451	ENSG00000100897	All
14	24605367	24608176	ENSG00000092010	All
14	24612574	24616779	ENSG00000100911	All
14	24615892	24629870	ENSG00000092098	All
14	24630262	24635774	ENSG00000213928	All
14	24649425	24658170	ENSG00000196497	All
14	24658349	24682679	ENSG00000100926	All
14	24686058	24701660	ENSG00000129559	All
14	24769068	24778330	ENSG00000196943	All
14	24774302	24780636	ENSG00000136305	All
14	24805227	24809251	ENSG00000129465	All
14	24867992	24888494	ENSG00000205978	All
14	24898492	24910540	ENSG00000100441	All
14	25042728	25045466	ENSG00000100448	All
14	25075686	25078905	ENSG00000100450	All
14	25100160	25103473	ENSG00000100453	All
14	31091318	31205018	ENSG00000092108	All
14	31363005	31495607	ENSG00000196792	All
14	31569318	31677010	ENSG00000092148	All
14	35221937	35344853	ENSG00000198604	All
14	35451163	35498773	ENSG00000100883	All
14	35747839	35786699	ENSG00000100902	All
14	35870717	35873955	ENSG00000100906	All
14	36007558	36278510	ENSG00000174373	All
14	37147636	37642071	ENSG00000183032	All
14	37667118	38021566	ENSG00000151338	All
14	38059189	38069245	ENSG00000129514	All
14	39583427	39606177	ENSG00000092208	All
14	39617015	39639736	ENSG00000182400	All
14	39644387	39652422	ENSG00000100941	All
14	39734488	39856156	ENSG00000150527	All
14	45553302	45585485	ENSG00000185246	All
14	47120222	47121028	ENSG00000165496	All
14	50043390	50065408	ENSG00000213741	All
14	50085237	50087403	ENSG00000165502	All
14	50087489	50090198	ENSG00000168282	All
14	50249997	50319921	ENSG00000165525	All
14	50359810	50361490	ENSG00000165527	All
14	51186481	51297839	ENSG00000100503	All
14	51324609	51411454	ENSG00000100504	All
14	51706880	51722759	ENSG00000139921	All
14	52292913	52446060	ENSG00000186469	All
14	52456193	52471420	ENSG00000087302	All
14	53173890	53195305	ENSG00000100519	All
14	54976530	55005567	ENSG00000100532	All
14	55590828	55612126	ENSG00000131981	All
14	55614830	55658396	ENSG00000126787	All
14	57670518	57735726	ENSG00000070367	All
14	58711549	58738730	ENSG00000100567	All
14	58875212	58894332	ENSG00000100575	All
14	60062694	60337684	ENSG00000139970	All
14	60558629	60635851	ENSG00000126773	All
14	60610838	60636574	ENSG00000100612	All
14	60712470	60765805	ENSG00000100614	All
14	61201460	61436671	ENSG00000020426	All
14	61654277	62017694	ENSG00000027075	All
14	62162231	62214976	ENSG00000100644	All
14	63838075	64010092	ENSG00000154001	All
14	64319683	64693165	ENSG00000054654	All
14	64854749	64926722	ENSG00000100714	All
14	64932217	64941221	ENSG00000179841	All
14	65002623	65009955	ENSG00000126803	All
14	65213002	65346601	ENSG00000070182	All
14	65412532	65439494	ENSG00000139998	All
14	65472892	65569413	ENSG00000125952	All
14	65877310	66210839	ENSG00000033170	All
14	67707826	67802536	ENSG00000072415	All
14	67761088	67826982	ENSG00000100554	All
14	67826714	67853233	ENSG00000134001	All
14	68113792	68141548	ENSG00000100568	All
14	68143518	68162531	ENSG00000072042	All
14	69340860	69446157	ENSG00000072110	All
14	69658228	69709075	ENSG00000081177	All
14	69846848	69865344	ENSG00000100632	All
14	70078313	70181859	ENSG00000100647	All
14	70193617	70238722	ENSG00000100650	All
14	70242134	70264006	ENSG00000100652	All
14	70320848	70499083	ENSG00000198732	All
14	70838148	70883778	ENSG00000213463	All
14	71047974	71067384	ENSG00000133997	All
14	71787166	72207946	ENSG00000197555	All
14	73525144	73588122	ENSG00000119707	All
14	73603126	73690399	ENSG00000080815	All
14	73741815	73930348	ENSG00000133961	All
14	74353320	74399214	ENSG00000119725	All
14	74523553	74551196	ENSG00000119711	All
14	74942895	74960880	ENSG00000119655	All
14	74960423	74963809	ENSG00000165898	All
14	75348594	75370448	ENSG00000119689	All
14	75469614	75476292	ENSG00000119718	All
14	75548822	75594047	ENSG00000119638	All
14	75598173	75643334	ENSG00000170348	All
14	75745477	75748933	ENSG00000170345	All
14	75894419	75940814	ENSG00000140044	All
14	75988768	76013358	ENSG00000156127	All
14	76044960	76129557	ENSG00000119686	All
14	76618259	76720685	ENSG00000089916	All
14	77253588	77292589	ENSG00000013523	All
14	77924213	77935817	ENSG00000100591	All
14	77972340	78083116	ENSG00000100596	All
14	78174414	78227447	ENSG00000119705	All
14	78183942	78227550	ENSG00000100603	All
14	81641796	81687721	ENSG00000165417	All
14	81937893	82000205	ENSG00000071537	All
14	88851268	88936694	ENSG00000042317	All
14	88932122	89021077	ENSG00000070778	All
14	89029253	89079853	ENSG00000100722	All
14	90421283	90511106	ENSG00000042088	All
14	90722839	90738968	ENSG00000100764	All
14	90862846	90874605	ENSG00000198668	All
14	91006932	91282823	ENSG00000165914	All
14	91737667	91884188	ENSG00000015133	All
14	92335756	92414331	ENSG00000140092	All
14	92432335	92507240	ENSG00000100815	All
14	92582466	92588261	ENSG00000183648	All
14	92588281	92630755	ENSG00000165934	All
14	93648541	93651273	ENSG00000165943	All
14	94517266	94547591	ENSG00000089737	All
14	94953611	94984181	ENSG00000165953	All
14	95078714	95090392	ENSG00000196136	All
14	95552565	95624347	ENSG00000100697	All
14	96671016	96710666	ENSG00000168398	All
14	97263641	97398059	ENSG00000100749	All
14	99635624	99737861	ENSG00000127152	All
14	99947506	100001381	ENSG00000090061	All
14	99977603	100070363	ENSG00000205476	All
14	100437786	100610573	ENSG00000196405	All
14	100704635	100749129	ENSG00000100811	All
14	100800125	100843142	ENSG00000140105	All
14	102228135	102394326	ENSG00000078304	All
14	102430865	102517129	ENSG00000197102	All
14	102547075	102606036	ENSG00000080824	All
14	102605840	102691184	ENSG00000140153	All
14	102808956	102829253	ENSG00000100865	All
14	103058998	103196913	ENSG00000089902	All
14	103243813	103377837	ENSG00000131323	All
14	103398716	103523799	ENSG00000198752	All
14	103799881	103811362	ENSG00000100664	All
14	103851729	103970168	ENSG00000075413	All
14	103985996	103989448	ENSG00000166165	All
14	103995521	104003410	ENSG00000166166	All
14	104022881	104029168	ENSG00000166170	All
14	104028233	104167888	ENSG00000126214	All
14	105155943	105185942	ENSG00000203485	All
14	105219437	105234831	ENSG00000184990	All
14	105235686	105262088	ENSG00000142208	All
14	105403581	105444694	ENSG00000185567	All
14	105675623	105781926	ENSG00000185024	All
14	105766900	105864484	ENSG00000179364	All
14	105886159	105937066	ENSG00000182979	All
14	105939299	105946499	ENSG00000182809	All
15	23810454	23873064	ENSG00000179455	All
15	23930565	23932450	ENSG00000182636	All
15	25068794	25223870	ENSG00000128739	All
15	25582381	25684128	ENSG00000114062	All
15	28356186	28567298	ENSG00000128731	All
15	29991571	30261068	ENSG00000104067	All
15	31196055	31235311	ENSG00000198690	All
15	33010175	33026870	ENSG00000166923	All
15	34517200	34522357	ENSG00000128463	All
15	35080297	35088340	ENSG00000159251	All
15	35147732	35262040	ENSG00000021776	All
15	37181406	37393504	ENSG00000134138	All
15	38746328	38779911	ENSG00000171262	All
15	38780304	38857776	ENSG00000172575	All
15	39873280	39891667	ENSG00000137801	All
15	40091233	40213093	ENSG00000166073	All
15	40226347	40327797	ENSG00000128829	All
15	40327940	40331389	ENSG00000140319	All
15	40453224	40513337	ENSG00000156970	All
15	40886218	40956540	ENSG00000137812	All
15	40986972	41024354	ENSG00000051180	All
15	41028082	41048049	ENSG00000137824	All
15	41186628	41196173	ENSG00000104142	All
15	41523037	41574043	ENSG00000187446	All
15	41624892	41673248	ENSG00000137804	All
15	41679551	41694717	ENSG00000137806	All
15	41849873	41871536	ENSG00000092445	All
15	42190950	42264776	ENSG00000103966	All
15	42450899	42500514	ENSG00000166887	All
15	42502730	42565861	ENSG00000103978	All
15	42783431	42837547	ENSG00000092531	All
15	43235095	43398311	ENSG00000159459	All
15	43699407	43802926	ENSG00000067369	All
15	43885252	43897099	ENSG00000237289	All
15	44038590	44065477	ENSG00000167004	All
15	44088340	44095241	ENSG00000242028	All
15	44096690	44117000	ENSG00000140259	All
15	44119161	44160617	ENSG00000092470	All
15	45003675	45011075	ENSG00000166710	All
15	45694529	45713617	ENSG00000171763	All
15	45923346	45983492	ENSG00000137767	All
15	48431625	48470714	ENSG00000104177	All
15	48623208	48635570	ENSG00000128951	All
15	48700503	48938046	ENSG00000166147	All
15	49170083	49172380	ENSG00000255302	All
15	49280673	49338760	ENSG00000138593	All
15	49398268	49447858	ENSG00000166200	All
15	50474393	50528592	ENSG00000140284	All
15	50569389	50647605	ENSG00000104064	All
15	50844670	50979012	ENSG00000092439	All
15	50999506	51058005	ENSG00000138600	All
15	52121825	52239492	ENSG00000138594	All
15	52230222	52264003	ENSG00000166477	All
15	52244303	52358462	ENSG00000069956	All
15	52413117	52483566	ENSG00000069966	All
15	52484519	52587995	ENSG00000128833	All
15	52599480	52821247	ENSG00000197535	All
15	55495164	55611311	ENSG00000069974	All
15	55632230	55700708	ENSG00000260916	All
15	56119120	56285944	ENSG00000069869	All
15	57210821	57591479	ENSG00000140262	All
15	57884231	58074960	ENSG00000255529	All
15	58887403	59042177	ENSG00000137845	All
15	59397277	59417244	ENSG00000157456	All
15	59427113	59665099	ENSG00000157483	All
15	59930261	59949740	ENSG00000140307	All
15	60639333	60695082	ENSG00000182718	All
15	62144588	62352672	ENSG00000129003	All
15	62682725	63136830	ENSG00000171914	All
15	63334831	63364114	ENSG00000140416	All
15	63413999	63434260	ENSG00000103642	All
15	63418071	63450220	ENSG00000185088	All
15	63481668	63559981	ENSG00000166128	All
15	64448011	64455404	ENSG00000166794	All
15	64657193	64679886	ENSG00000166803	All
15	64679947	64747502	ENSG00000103671	All
15	65255362	65282648	ENSG00000090487	All
15	65440557	65477680	ENSG00000166855	All
15	65822756	65870687	ENSG00000074696	All
15	66018392	66184329	ENSG00000103769	All
15	66628544	66679084	ENSG00000075131	All
15	66790355	66816870	ENSG00000174444	All
15	66797297	66842115	ENSG00000174442	All
15	67356101	67487533	ENSG00000166949	All
15	68346517	68483096	ENSG00000033800	All
15	68499330	68549549	ENSG00000128973	All
15	69070874	69113236	ENSG00000140350	All
15	69452923	69564556	ENSG00000138604	All
15	69706585	69740764	ENSG00000137807	All
15	69745123	69748255	ENSG00000137818	All
15	70340129	70390515	ENSG00000140332	All
15	72114632	72410918	ENSG00000066933	All
15	72491370	72524164	ENSG00000067225	All
15	73043710	73078187	ENSG00000159322	All
15	73852355	73926475	ENSG00000156642	All
15	74287014	74340153	ENSG00000140464	All
15	74466012	74469213	ENSG00000129009	All
15	74922899	74988633	ENSG00000179151	All
15	75074398	75095539	ENSG00000103653	All
15	75136071	75165706	ENSG00000140497	All
15	75212132	75230509	ENSG00000178741	All
15	75628232	75634268	ENSG00000140365	All
15	75661720	75748183	ENSG00000169375	All
15	75759462	75871630	ENSG00000169410	All
15	75931426	75941047	ENSG00000177971	All
15	75966663	76005189	ENSG00000173546	All
15	76507696	76603813	ENSG00000140374	All
15	76640526	77197785	ENSG00000140386	All
15	77223960	77242601	ENSG00000117906	All
15	77285700	77329673	ENSG00000140368	All
15	77712754	77777949	ENSG00000140382	All
15	78423840	78464291	ENSG00000166411	All
15	78556428	78574538	ENSG00000140403	All
15	78570177	78592136	ENSG00000140395	All
15	78632666	78640572	ENSG00000166426	All
15	78832747	78841604	ENSG00000041357	All
15	78857862	78887611	ENSG00000169684	All
15	79603404	79704334	ENSG00000166557	All
15	80253231	80263788	ENSG00000140379	All
15	81239667	81282219	ENSG00000117899	All
15	83211951	83317612	ENSG00000214575	All
15	85198360	85201794	ENSG00000197696	All
15	85212775	85259947	ENSG00000140612	All
15	86302554	86338261	ENSG00000183655	All
15	89010684	89022222	ENSG00000181991	All
15	89179384	89199714	ENSG00000172183	All
15	89441916	89456642	ENSG00000140545	All
15	89787180	89860492	ENSG00000140525	All
15	90152020	90198682	ENSG00000166813	All
15	90328120	90358633	ENSG00000166825	All
15	90931450	91045475	ENSG00000140575	All
15	91073157	91188577	ENSG00000140577	All
15	91260558	91358859	ENSG00000197299	All
15	91411822	91426688	ENSG00000140564	All
15	91473410	91497323	ENSG00000140553	All
15	91509270	91538859	ENSG00000198901	All
15	101811022	101817705	ENSG00000131871	All
15	101821715	101835487	ENSG00000131876	All
15	101840818	102065405	ENSG00000140479	All
15	102161847	102192594	ENSG00000184277	All
16	127006	135852	ENSG00000103152	All
16	222846	223709	ENSG00000188536	All
16	226679	227521	ENSG00000206172	All
16	238968	279462	ENSG00000007392	All
16	417384	420527	ENSG00000086504	All
16	446725	460367	ENSG00000103202	All
16	451826	462487	ENSG00000242612	All
16	577717	604636	ENSG00000103326	All
16	691813	698474	ENSG00000172366	All
16	718086	724174	ENSG00000140983	All
16	730224	732870	ENSG00000103266	All
16	1290697	1292555	ENSG00000172236	All
16	1355548	1377019	ENSG00000103275	All
16	1401924	1413352	ENSG00000090581	All
16	1469745	1479345	ENSG00000174109	All
16	1494935	1525581	ENSG00000103249	All
16	1543345	1560458	ENSG00000100726	All
16	1662326	1727909	ENSG00000007545	All
16	1820287	1821731	ENSG00000103024	All
16	1821891	1823156	ENSG00000074071	All
16	1832902	1839192	ENSG00000095906	All
16	1876968	1890208	ENSG00000180185	All
16	1993975	2007607	ENSG00000140986	All
16	2009509	2011976	ENSG00000140990	All
16	2012053	2014861	ENSG00000140988	All
16	2022038	2032934	ENSG00000183751	All
16	2034208	2037750	ENSG00000127554	All
16	2075357	2089027	ENSG00000065054	All
16	2097466	2138716	ENSG00000103197	All
16	2273567	2285743	ENSG00000167967	All
16	2303117	2318413	ENSG00000205937	All
16	2563871	2570219	ENSG00000185883	All
16	2587965	2653189	ENSG00000140992	All
16	2732476	2759031	ENSG00000167977	All
16	2802330	2822539	ENSG00000167978	All
16	2821415	2827298	ENSG00000103363	All
16	3062457	3064506	ENSG00000213937	All
16	3074028	3077756	ENSG00000131652	All
16	3115298	3131908	ENSG00000008517	All
16	3631182	3661599	ENSG00000188827	All
16	3701640	3767598	ENSG00000126602	All
16	3775055	3930727	ENSG00000005339	All
16	4003388	4166186	ENSG00000162104	All
16	4475806	4506776	ENSG00000103423	All
16	4524691	4560348	ENSG00000103415	All
16	4746513	4784379	ENSG00000168096	All
16	4853204	4897343	ENSG00000140632	All
16	4896666	4932361	ENSG00000118900	All
16	4932508	5010742	ENSG00000118898	All
16	5083703	5137380	ENSG00000033011	All
16	8768422	8878432	ENSG00000183044	All
16	8985951	9058371	ENSG00000187555	All
16	9852376	10276611	ENSG00000183454	All
16	10971055	11026079	ENSG00000179583	All
16	11038345	11276046	ENSG00000038532	All
16	11348262	11350036	ENSG00000185338	All
16	11772936	11836734	ENSG00000153066	All
16	11844442	11891123	ENSG00000122299	All
16	11929056	11945442	ENSG00000171490	All
16	14529558	14726585	ENSG00000140694	All
16	14927538	14990017	ENSG00000103512	All
16	15737124	15820210	ENSG00000072864	All
16	15797029	15950890	ENSG00000133392	All
16	16043434	16236931	ENSG00000103222	All
16	18511182	18573533	ENSG00000185164	All
16	18792617	18801705	ENSG00000134419	All
16	19535133	19564730	ENSG00000103540	All
16	19714902	19729557	ENSG00000103550	All
16	19868616	19897489	ENSG00000167191	All
16	20744986	20753406	ENSG00000066654	All
16	20817751	20860987	ENSG00000005189	All
16	21169698	21191937	ENSG00000011638	All
16	21608539	21668794	ENSG00000197006	All
16	21963981	21994981	ENSG00000140740	All
16	22357257	22448486	ENSG00000140743	All
16	23533335	23569052	ENSG00000103356	All
16	23688977	23701688	ENSG00000166851	All
16	23847322	24231932	ENSG00000166501	All
16	24549014	24584184	ENSG00000122257	All
16	27470876	27561234	ENSG00000077235	All
16	28109300	28223241	ENSG00000169180	All
16	28390900	28415200	ENSG00000205609	All
16	28699879	28747051	ENSG00000184110	All
16	28834356	28848558	ENSG00000168488	All
16	28853732	28857729	ENSG00000178952	All
16	28985542	28995869	ENSG00000169682	All
16	29674300	29682187	ENSG00000197471	All
16	29802040	29816706	ENSG00000079616	All
16	29831715	29859355	ENSG00000013364	All
16	29869678	29875057	ENSG00000103502	All
16	30064411	30081778	ENSG00000149925	All
16	30125426	30134827	ENSG00000102882	All
16	30362087	30366682	ENSG00000169217	All
16	30368423	30381585	ENSG00000169221	All
16	30434940	30441396	ENSG00000179958	All
16	30483979	30534506	ENSG00000005844	All
16	30662038	30667761	ENSG00000156858	All
16	30709530	30755602	ENSG00000080603	All
16	30773066	30787628	ENSG00000103549	All
16	30789778	30798523	ENSG00000102870	All
16	30968615	30996437	ENSG00000099381	All
16	31044210	31054296	ENSG00000103496	All
16	31072164	31085641	ENSG00000167394	All
16	31102163	31107301	ENSG00000167397	All
16	31117428	31124110	ENSG00000103507	All
16	31191431	31203127	ENSG00000089280	All
16	31212806	31214771	ENSG00000103490	All
16	31271311	31344213	ENSG00000169896	All
16	31469401	31478487	ENSG00000140691	All
16	31482906	31489281	ENSG00000140682	All
16	31500792	31520630	ENSG00000140688	All
16	46614466	46655538	ENSG00000171241	All
16	46690054	46723430	ENSG00000069329	All
16	46989299	47007699	ENSG00000069345	All
16	47188298	47498060	ENSG00000129636	All
16	47495034	47735434	ENSG00000102893	All
16	48390275	48482313	ENSG00000196470	All
16	48572637	48654059	ENSG00000102921	All
16	50099852	50140298	ENSG00000155393	All
16	50186829	50269221	ENSG00000121274	All
16	50347398	50402845	ENSG00000166164	All
16	50727514	50766988	ENSG00000167207	All
16	50775961	50835846	ENSG00000083799	All
16	53088945	53363062	ENSG00000177200	All
16	53467889	53525561	ENSG00000103479	All
16	55836763	55867249	ENSG00000198848	All
16	56225302	56391356	ENSG00000087258	All
16	56395364	56459450	ENSG00000159461	All
16	56463045	56486111	ENSG00000167005	All
16	56642111	56643409	ENSG00000125148	All
16	56764017	56878797	ENSG00000102900	All
16	56965960	56977798	ENSG00000051108	All
16	57023397	57117443	ENSG00000140853	All
16	57186378	57220028	ENSG00000172775	All
16	57406370	57418960	ENSG00000006210	All
16	57438679	57449974	ENSG00000102970	All
16	57496299	57505922	ENSG00000102978	All
16	57644564	57698944	ENSG00000205336	All
16	57728705	57765717	ENSG00000159625	All
16	57792129	57896957	ENSG00000140859	All
16	58147496	58163354	ENSG00000070761	All
16	58191811	58231824	ENSG00000070770	All
16	58553855	58663790	ENSG00000125107	All
16	66754796	66785701	ENSG00000135720	All
16	66836778	66907159	ENSG00000159593	All
16	66965959	66968326	ENSG00000166595	All
16	67063019	67134961	ENSG00000067955	All
16	67188083	67194201	ENSG00000102871	All
16	67226072	67232821	ENSG00000205250	All
16	67263290	67281561	ENSG00000135723	All
16	67471917	67515140	ENSG00000159720	All
16	67596310	67673086	ENSG00000102974	All
16	67696848	67701168	ENSG00000124074	All
16	67757005	67840555	ENSG00000141084	All
16	67880635	67906470	ENSG00000102898	All
16	67906926	67918406	ENSG00000038358	All
16	67968405	67970990	ENSG00000205220	All
16	67977377	68003504	ENSG00000124067	All
16	68055179	68057770	ENSG00000182810	All
16	68118654	68263162	ENSG00000072736	All
16	68771128	68869451	ENSG00000039068	All
16	69165194	69265033	ENSG00000141076	All
16	69221032	69342955	ENSG00000168807	All
16	69354043	69373570	ENSG00000213380	All
16	69373333	69377014	ENSG00000132603	All
16	69389464	69442474	ENSG00000132604	All
16	69458428	69500169	ENSG00000103018	All
16	69598997	69738569	ENSG00000102908	All
16	69796209	69975644	ENSG00000198373	All
16	70284134	70285833	ENSG00000223496	All
16	70286198	70323446	ENSG00000090861	All
16	70323566	70369186	ENSG00000157349	All
16	70380732	70407286	ENSG00000168872	All
16	70557691	70608820	ENSG00000189091	All
16	70721342	70835064	ENSG00000103043	All
16	71762913	71843104	ENSG00000166747	All
16	72127461	72146811	ENSG00000140829	All
16	74330673	74340186	ENSG00000103035	All
16	74485856	74641012	ENSG00000090863	All
16	74655292	74700779	ENSG00000168411	All
16	74746853	74808729	ENSG00000103089	All
16	75327596	75467383	ENSG00000153774	All
16	75661622	75682541	ENSG00000065427	All
16	75681684	75795770	ENSG00000166848	All
16	78133310	79246564	ENSG00000186153	All
16	81115566	81130008	ENSG00000140905	All
16	81348557	81424489	ENSG00000261609	All
16	81772702	81991899	ENSG00000197943	All
16	82068609	82132139	ENSG00000086696	All
16	83841448	83853342	ENSG00000230989	All
16	84087368	84150511	ENSG00000140943	All
16	84155886	84178797	ENSG00000103160	All
16	84211458	84220669	ENSG00000103168	All
16	84733584	84813528	ENSG00000103194	All
16	85805364	85833214	ENSG00000131148	All
16	85832239	85840650	ENSG00000131143	All
16	86544133	86548076	ENSG00000103241	All
16	87417601	87438385	ENSG00000140941	All
16	87863629	87903094	ENSG00000103257	All
[truncated: 11,467 more rows]

## Sheet: Table S2 
Supplementary Table S2 Locations of regions of long range LD identified in CKB identified using the PCA loadings HMM method.
chr	start	end	ID
1	31967605	32473893	sr001
1	42322624	43766419	sr002
1	46917101	47317636	sr003
1	49131961	50905930	sr004
1	60468707	60871379	sr005
1	75193220	76332557	sr006
1	84835882	85224613	sr007
1	95322325	96010866	sr008
1	118698731	119835504	sr009
1	150485686	151764825	sr010
1	159160740	159624361	sr011
1	181588825	182238119	sr012
1	190131484	191390165	sr013
1	202882832	203015434	sr014
1	208943493	209100979	sr015
1	219994456	221828832	sr016
1	225812668	226123272	sr017
1	230879703	231201837	sr018
2	31567779	33091411	sr019
2	36935959	37588486	sr020
2	49504674	51246059	sr021
2	54532011	55428282	sr022
2	57216307	58567834	sr023
2	62647269	64473124	sr024
2	79474688	79729196	sr025
2	97416705	98646618	sr026
2	122195128	123223225	sr027
2	135250906	136026872	sr028
2	139922659	140667199	sr029
2	142078045	142507123	sr030
2	145786370	146493879	sr031
2	152776793	153414841	sr032
2	182867886	183240825	sr033
3	1712271	2040987	sr034
3	25067118	25366921	sr035
3	47163942	54078995	sr036
3	79784887	81834892	sr037
3	83492072	84181699	sr038
3	88450858	89244875	sr039
3	95078310	96166643	sr040
3	104039573	104357966	sr041
3	107146198	108634245	sr042
3	130516519	131280909	sr043
3	153701957	154295034	sr044
3	191705275	191959829	sr045
3	193693054	196307360	sr046
4	694699	1017485	sr047
4	4701160	4865419	sr048
4	37918966	38156002	sr049
4	44372148	46255339	sr050
4	87752285	88744949	sr051
4	92217143	93626306	sr052
4	96268684	101226403	sr053
4	119320841	120084870	sr054
4	166071729	166656199	sr055
5	1131937	1217149	sr056
5	39447673	41082760	sr057
5	52384217	53218940	sr058
5	90774546	93084257	sr059
5	105814846	108000708	sr060
5	127320026	128652912	sr061
5	173274948	173615820	sr062
5	178992052	179851007	sr063
6	1779460	2449296	sr064
6	5931750	6174387	sr065
6	51023243	51240561	sr066
6	55027678	56027154	sr067
6	57131449	58735880	sr068
6	61915480	63643914	sr069
6	78220391	79053824	sr070
6	81172185	83017279	sr071
6	93853527	94678012	sr072
6	112927085	113599343	sr073
6	116048000	116790864	sr074
6	120508310	121428772	sr075
6	133204593	133817135	sr076
6	141228067	142257522	sr077
6	144263402	144451555	sr078
6	150397780	150499507	sr079
7	3420268	4344689	sr080
7	9888615	10121361	sr081
7	15674256	16053092	sr082
7	21137439	21900585	sr083
7	24385307	24577153	sr084
7	25669546	26029565	sr085
7	35364407	35725329	sr086
7	52702353	55062052	sr087
7	64227518	68051424	sr088
7	70125220	70350056	sr089
7	87190495	87793184	sr090
7	90775281	91208947	sr091
7	99434041	103191755	sr092
7	107655009	107873380	sr093
7	109907430	110293766	sr094
7	114592249	114942480	sr095
7	118352670	119930188	sr096
7	125213988	127841091	sr097
7	132357076	132912301	sr098
7	155063348	155208774	sr099
7	156373107	156833838	sr100
8	5588181	5809783	sr101
8	6956753	12624815	sr102
8	14954593	15235272	sr103
8	17004372	17290167	sr104
8	42566137	43835849	sr105
8	46932899	50097680	sr106
8	60595405	61412393	sr107
8	63509356	65860535	sr108
8	90571303	90641120	sr109
8	91871309	92341557	sr110
8	136666515	136936986	sr111
9	13591622	13763305	sr112
9	23688200	24647068	sr113
9	26634797	27182880	sr114
9	35536228	36033946	sr115
9	72512483	73203435	sr116
9	81632262	81878891	sr117
9	87426321	87477536	sr118
9	94637022	95847271	sr119
9	97559508	98386766	sr120
9	111507897	111979315	sr121
9	128082937	128850411	sr122
9	134160072	134642210	sr123
9	138573161	138722446	sr124
10	18300537	18522641	sr125
10	45327673	45630204	sr126
10	67648393	67933933	sr127
10	102882563	104103451	sr128
10	124010533	124405642	sr129
11	45116024	51577418	sr130
11	54839090	59930315	sr131
11	64675620	66423755	sr132
11	68923664	69113282	sr133
11	71844058	72218489	sr134
11	75102690	75281464	sr135
11	79117709	79474951	sr136
11	90566565	90989027	sr137
11	92277885	92539969	sr138
11	97699195	98272091	sr139
11	99628997	100137911	sr140
11	109929616	110190008	sr141
11	118733189	118953741	sr142
12	5437172	5613064	sr143
12	17406076	18218103	sr144
12	29111727	29387259	sr145
12	32354937	32980225	sr146
12	40443795	41124135	sr147
12	42988583	43311443	sr148
12	44476636	45478790	sr149
12	47640723	47781769	sr150
12	54311004	54943704	sr151
12	55961798	56766120	sr152
12	81025416	81755107	sr153
12	83534685	85508342	sr154
12	101098550	101395931	sr155
12	103169947	103697778	sr156
12	110565954	113498035	sr157
13	43807245	44245984	sr158
13	65194189	66163350	sr159
13	70327822	70677290	sr160
13	111607095	111990806	sr161
14	34929532	35338297	sr162
14	48228702	49848448	sr163
14	64667927	65253351	sr164
14	74017301	75045385	sr165
14	80425291	80866232	sr166
14	95959510	96184432	sr167
15	24238716	25787005	sr168
15	30336219	33966542	sr169
15	39892987	40398754	sr170
15	42406038	44064053	sr171
15	47972446	48144904	sr172
15	51621451	52589858	sr173
15	62962978	63111394	sr174
15	66700804	66971500	sr175
15	72971120	74515121	sr176
15	77190073	78106262	sr177
15	79659092	80904923	sr178
15	84192051	85516624	sr179
15	86806207	87121860	sr180
15	97333748	97454682	sr181
15	99238490	99476726	sr182
16	6676338	7166968	sr183
16	8475393	8589883	sr184
16	12424509	12647358	sr185
16	14469189	16297439	sr186
16	16832271	20115899	sr187
16	21234843	21860010	sr188
16	31943695	32828233	sr189
16	33334692	35173175	sr190
16	46437841	48079151	sr191
16	56408335	56602680	sr192
16	66405766	67226187	sr193
16	69294725	77024805	sr194
16	78589960	78757020	sr195
16	82390120	83002059	sr196
16	86980941	87200953	sr197
16	88928908	90149401	sr198
17	8958583	9105057	sr199
17	26298858	27852628	sr200
17	65589391	65745956	sr201
17	72379236	72631920	sr202
17	79035149	79206921	sr203
18	8800860	8937141	sr204
18	12911649	13289639	sr205
18	20675804	21260676	sr206
18	28609993	28958386	sr207
18	43194951	43280212	sr208
18	46238629	46356079	sr209
18	69819104	70013725	sr210
18	74675197	75468929	sr211
19	10552459	11160741	sr212
19	23133671	24581205	sr213
19	27750213	29607016	sr214
19	32672331	32782046	sr215
19	35837126	38475250	sr216
19	56411574	56536883	sr217
20	3146249	4299757	sr218
20	19950858	20279363	sr219
20	31318565	32451862	sr220
20	36229196	37515453	sr221
20	41373903	41430208	sr222
21	27282044	27653333	sr223
21	33036522	33334828	sr224
21	45659731	45976567	sr225
22	19139464	19589995	sr226
22	25854552	26147201	sr227
22	29646568	32517880	sr228
22	38070050	38498210	sr229

## Sheet: Table S3 
Supplementary Table S3 Locations of regions of long range LD identified in UKB identified using the PCA loadings HMM method.
chr	start	end	ID
1	19242893	19814192	sr001
1	32243607	33952472	sr002
1	39602528	40172291	sr003
1	43739285	53759270	sr004
1	60833809	61326053	sr005
1	70139620	70487576	sr006
1	71174259	72163341	sr007
1	77867871	80937473	sr008
1	83100270	84362171	sr009
1	85373812	86937689	sr010
1	97076150	97592365	sr011
1	106738501	107855666	sr012
1	114511536	114901223	sr013
1	118847368	120013500	sr014
1	149936029	151881376	sr015
1	175111252	175392156	sr016
1	179737588	180183683	sr017
1	181907288	182605898	sr018
1	194219977	195920546	sr019
1	211476909	212012294	sr020
1	218854390	219601423	sr021
1	224001792	229070947	sr022
2	31373	2226459	sr023
2	12203889	12416775	sr024
2	21071984	21452645	sr025
2	24064668	25655409	sr026
2	31461442	33334910	sr027
2	37047546	37824366	sr028
2	39739013	41040503	sr029
2	41757162	42005213	sr030
2	43253274	43386494	sr031
2	43905675	45092438	sr032
2	50047870	51388944	sr033
2	53684085	55624692	sr034
2	59590738	60088277	sr035
2	60900959	61973982	sr036
2	62622131	64487126	sr037
2	69341946	69812947	sr038
2	75754519	76969478	sr039
2	81603274	83559450	sr040
2	85282315	85483626	sr041
2	88687682	90474853	sr042
2	95342412	101046313	sr043
2	106961114	107515203	sr044
2	117824094	118967945	sr045
2	125481628	129112061	sr046
2	134315456	134946438	sr047
2	135315183	138389395	sr048
2	138777479	139428369	sr049
2	140940056	141798426	sr050
2	146577850	148734308	sr051
2	152556781	155195462	sr052
2	159098412	161936550	sr053
2	165587299	166568920	sr054
2	175903201	176764288	sr055
2	177363396	181723648	sr056
2	184712657	189867620	sr057
2	197673412	201564334	sr058
2	202942315	204594009	sr059
2	205700208	206271535	sr060
2	208233945	208561540	sr061
2	209356267	210320060	sr062
3	12861255	13058734	sr063
3	20052692	20763783	sr064
3	38222354	38672676	sr065
3	42824758	43186588	sr066
3	47693205	53048029	sr067
3	56670700	58495034	sr068
3	64970995	65805388	sr069
3	66993991	71270296	sr070
3	82465902	85901819	sr071
3	88688432	90416696	sr072
3	93539608	97949633	sr073
3	99188850	99920112	sr074
3	103709450	104936153	sr075
3	107733399	109548320	sr076
3	118044099	119115908	sr077
3	122033674	122685314	sr078
3	133435507	134683393	sr079
3	135268302	137094336	sr080
3	150770644	151379935	sr081
3	157679714	160299293	sr082
3	161872713	163477310	sr083
3	164682406	167065567	sr084
3	168754742	170200807	sr085
3	183636811	184101641	sr086
3	195827751	197847631	sr087
4	1398049	1723685	sr088
4	12098683	12466702	sr089
4	15656290	15874767	sr090
4	19220698	20396002	sr091
4	20844717	21645278	sr092
4	35886768	36329052	sr093
4	41088694	49576009	sr094
4	52684820	55430175	sr095
4	59112586	60351373	sr096
4	66071298	69094191	sr097
4	88019024	88546897	sr098
4	90466554	94761784	sr099
4	97722152	98572966	sr100
4	105885459	107522817	sr101
4	117485902	118055362	sr102
4	119309406	121550556	sr103
4	125476898	126739472	sr104
4	127288251	129630544	sr105
4	151225043	152985484	sr106
4	160819587	162164322	sr107
4	166256825	166414050	sr108
5	35240583	36372284	sr109
5	39114269	40201466	sr110
5	42404604	46399149	sr111
5	49441779	52143975	sr112
5	52644801	53191123	sr113
5	55746921	55970863	sr114
5	56958493	58060592	sr115
5	61037738	62591714	sr116
5	63997046	65547721	sr117
5	79522682	80362114	sr118
5	86044006	87793607	sr119
5	89631802	90372598	sr120
5	101024352	101633820	sr121
5	103251551	104716129	sr122
5	112420021	113780154	sr123
5	116798511	117035419	sr124
5	117389995	117707091	sr125
5	117955636	118632668	sr126
5	121938870	123069754	sr127
5	128164628	132443358	sr128
5	138151463	139685814	sr129
5	140181476	141092255	sr130
5	150468545	150633693	sr131
5	150972000	154578057	sr132
5	156447524	157578746	sr133
5	160393663	161328767	sr134
5	173824589	174174757	sr135
6	204072	515056	sr136
6	18265005	18798024	sr137
6	50433235	51171523	sr138
6	52207446	52530398	sr139
6	52811020	58735880	sr140
6	61915480	71022906	sr141
6	71599836	73139889	sr142
6	77819682	90219363	sr143
6	92545653	93690265	sr144
6	112451483	113382933	sr145
6	115075255	117102060	sr146
6	120918873	121762891	sr147
6	126218320	127448366	sr148
6	127629504	128637651	sr149
6	129068094	129720528	sr150
6	130823509	131007417	sr151
6	139949670	143116008	sr152
6	145444752	145929797	sr153
6	150715828	150982789	sr154
6	156175435	156506840	sr155
6	157843838	158108631	sr156
7	676923	980755	sr157
7	3021753	4042615	sr158
7	17004967	18383488	sr159
7	24512176	25002845	sr160
7	25356804	26234171	sr161
7	32321432	33114414	sr162
7	42355001	43331386	sr163
7	46640157	46945416	sr164
7	49227554	52129075	sr165
7	55162040	58012145	sr166
7	61525462	67430852	sr167
7	70131941	70981360	sr168
7	86172489	86673927	sr169
7	87831927	90112879	sr170
7	101517095	101912662	sr171
7	108132140	109265154	sr172
7	112709228	115596604	sr173
7	117405305	120086244	sr174
7	121984473	124160039	sr175
7	134996906	135466991	sr176
8	785409	1158553	sr177
8	3637365	3705562	sr178
8	3877427	4065222	sr179
8	6950242	12675221	sr180
8	14862107	15054169	sr181
8	15271584	15687731	sr182
8	27082714	27327818	sr183
8	31166032	37053644	sr184
8	41160771	41518723	sr185
8	42331828	43835849	sr186
8	46932899	49591325	sr187
8	54900127	57198318	sr188
8	62530426	63480475	sr189
8	79814483	80285277	sr190
8	85140841	90843650	sr191
8	105829392	106687226	sr192
8	108114367	114766142	sr193
8	120599861	121524660	sr194
9	18664427	18818215	sr195
9	24320185	24757692	sr196
9	26525595	27139419	sr197
9	29570178	30885538	sr198
9	33488798	36528364	sr199
9	83603155	84199698	sr200
9	94926657	97707220	sr201
9	99360922	100309582	sr202
9	108385991	109098473	sr203
9	109912695	109996968	sr204
9	110699444	112373432	sr205
9	122658355	124997108	sr206
9	128785981	129289082	sr207
10	111955	750716	sr208
10	36946591	39145039	sr209
10	42467126	44098814	sr210
10	69724727	70819010	sr211
10	74488072	77241872	sr212
10	77964779	78679685	sr213
10	86551962	87936495	sr214
10	102699056	108302181	sr215
10	110355535	112195334	sr216
10	132968202	133277352	sr217
11	5555208	5629774	sr218
11	8380040	10404899	sr219
11	29672305	30577062	sr220
11	42653825	43269954	sr221
11	44880962	51577418	sr222
11	54839090	60203403	sr223
11	82158201	82423232	sr224
11	83677538	86425899	sr225
11	87568800	87668573	sr226
11	88578257	88743539	sr227
11	88885558	90216229	sr228
11	100622135	106911841	sr229
11	116462581	117274726	sr230
12	18485872	19479273	sr231
12	20904821	22442421	sr232
12	28742074	30274876	sr233
12	31528690	34827512	sr234
12	37858073	44142722	sr235
12	50343430	51290259	sr236
12	57487946	58634386	sr237
12	60026976	61224705	sr238
12	69345013	69489506	sr239
12	73432879	74358227	sr240
12	83269981	89334579	sr241
12	94100465	94344479	sr242
12	97099107	97685565	sr243
12	101026184	101192484	sr244
12	106809711	107629413	sr245
12	110224788	113270173	sr246
12	120982385	121821892	sr247
12	122659168	124036543	sr248
13	49495493	50493424	sr249
13	53531585	54805567	sr250
13	55619065	59816706	sr251
13	61596174	63478851	sr252
13	65290881	66665806	sr253
13	67201648	67746750	sr254
13	68759881	70390543	sr255
13	76501829	80330719	sr256
13	82258044	84030822	sr257
13	85544445	90089205	sr258
13	111444410	111818906	sr259
14	38866172	40334879	sr260
14	43324684	43766411	sr261
14	48223922	48447711	sr262
14	49344869	50118387	sr263
14	55242446	56221431	sr264
14	59183120	59444208	sr265
14	63335880	63677389	sr266
14	68920408	69193199	sr267
14	73119754	74187856	sr268
14	77772088	78594276	sr269
14	79763082	80862577	sr270
14	83312049	84918718	sr271
15	32196557	32357009	sr272
15	42294045	44774273	sr273
15	45326699	46057146	sr274
15	50764933	50788946	sr275
15	51762085	53023642	sr276
15	62930601	63200335	sr277
15	73893490	74074866	sr278
15	75640449	76396852	sr279
15	80418423	80654454	sr280
15	81231987	82575312	sr281
15	83213963	87451869	sr282
16	31385868	32828233	sr283
16	33334692	35173175	sr284
16	46437841	48831631	sr285
16	56140887	57082191	sr286
16	63530690	64586439	sr287
16	66459350	68451340	sr288
16	69474446	73474161	sr289
16	76771992	77685051	sr290
16	82677842	83073535	sr291
16	87027944	87425469	sr292
16	87734821	87876860	sr293
16	88770014	90173777	sr294
17	17087593	18213328	sr295
17	29533924	30868372	sr296
17	38703987	39640025	sr297
17	41045097	42133153	sr298
17	43939736	44911783	sr299
17	45880465	46837746	sr300
17	51056453	51767250	sr301
18	25483239	26690115	sr302
18	33399426	38916636	sr303
18	41158605	42293393	sr304
18	44254071	45483198	sr305
18	46967570	47615177	sr306
18	49955211	51078401	sr307
18	52226162	52547660	sr308
18	56160800	56747848	sr309
18	60053468	60270177	sr310
18	67878310	69279506	sr311
19	23740045	24581205	sr312
19	27750213	28602813	sr313
19	29668452	30090116	sr314
19	33306752	33559455	sr315
19	36393666	38897877	sr316
19	44880940	45199859	sr317
20	8604720	9129519	sr318
20	24350680	26261329	sr319
20	29421423	36074209	sr320
20	37626000	38641606	sr321
20	61716307	62132573	sr322
22	29182435	29454850	sr323
22	29617426	30871917	sr324
22	31504579	32667973	sr325
22	40357906	42722907	sr326

## Sheet: Table S4
Supplementary Table S4 Intersection of regions of long-range LD between UKB and CKB, identified using the PCA loadings HMM method.
chr	start	end
1	32243607	32473893
1	43739285	43766419
1	46917101	47317636
1	49131961	50905930
1	60833809	60871379
1	118847368	119835504
1	150485686	151764825
1	181907288	182238119
1	225812668	226123272
2	31567779	33091411
2	37047546	37588486
2	50047870	51246059
2	54532011	55428282
2	62647269	64473124
2	97416705	98646618
2	135315183	136026872
2	152776793	153414841
3	47693205	53048029
3	83492072	84181699
3	88688432	89244875
3	95078310	96166643
3	104039573	104357966
3	107733399	108634245
3	195827751	196307360
4	44372148	46255339
4	88019024	88546897
4	92217143	93626306
4	97722152	98572966
4	119320841	120084870
4	166256825	166414050
5	39447673	40201466
5	52644801	53191123
5	128164628	128652912
6	51023243	51171523
6	55027678	56027154
6	57131449	58735880
6	61915480	63643914
6	78220391	79053824
6	81172185	83017279
6	112927085	113382933
6	116048000	116790864
6	120918873	121428772
6	141228067	142257522
7	3420268	4042615
7	24512176	24577153
7	25669546	26029565
7	64227518	67430852
7	70131941	70350056
7	101517095	101912662
7	114592249	114942480
7	118352670	119930188
8	6956753	12624815
8	14954593	15054169
8	42566137	43835849
8	46932899	49591325
8	90571303	90641120
9	24320185	24647068
9	26634797	27139419
9	35536228	36033946
9	94926657	95847271
9	97559508	97707220
9	111507897	111979315
9	128785981	128850411
10	102882563	104103451
11	45116024	51577418
11	54839090	59930315
12	29111727	29387259
12	32354937	32980225
12	40443795	41124135
12	42988583	43311443
12	83534685	85508342
12	101098550	101192484
12	110565954	113270173
13	65290881	66163350
13	70327822	70390543
13	111607095	111818906
14	48228702	48447711
14	49344869	49848448
14	74017301	74187856
14	80425291	80862577
15	32196557	32357009
15	42406038	44064053
15	51762085	52589858
15	62962978	63111394
15	73893490	74074866
15	80418423	80654454
15	84192051	85516624
15	86806207	87121860
16	31943695	32828233
16	33334692	35173175
16	46437841	48079151
16	56408335	56602680
16	66459350	67226187
16	69474446	73474161
16	76771992	77024805
16	82677842	83002059
16	87027944	87200953
16	88928908	90149401
19	23740045	24581205
19	27750213	28602813
19	36393666	38475250
20	31318565	32451862
22	29646568	30871917
22	31504579	32517880

## Sheet: Table S5
Supplementary Table S5 Regions of long-range LD found in CKB but not UKB, identified using the PCA loadings HMM method.
chr	start	end
1	75193220	76332557
1	84835882	85224613
1	95322325	96010866
1	159160740	159624361
1	190131484	191390165
1	202882832	203015434
1	208943493	209100979
1	219994456	221828832
1	230879703	231201837
2	57216307	58567834
2	79474688	79729196
2	122195128	123223225
2	139922659	140667199
2	142078045	142507123
2	145786370	146493879
2	182867886	183240825
3	1712271	2040987
3	25067118	25366921
3	79784887	81834892
3	130516519	131280909
3	153701957	154295034
3	191705275	191959829
4	694699	1017485
4	4701160	4865419
4	37918966	38156002
5	1131937	1217149
5	90774546	93084257
5	105814846	108000708
5	173274948	173615820
5	178992052	179851007
6	1779460	2449296
6	5931750	6174387
6	93853527	94678012
6	133204593	133817135
6	144263402	144451555
6	150397780	150499507
7	9888615	10121361
7	15674256	16053092
7	21137439	21900585
7	35364407	35725329
7	52702353	55062052
7	87190495	87793184
7	90775281	91208947
7	107655009	107873380
7	109907430	110293766
7	125213988	127841091
7	132357076	132912301
7	155063348	155208774
7	156373107	156833838
8	5588181	5809783
8	17004372	17290167
8	60595405	61412393
8	63509356	65860535
8	91871309	92341557
8	136666515	136936986
9	13591622	13763305
9	72512483	73203435
9	81632262	81878891
9	87426321	87477536
9	134160072	134642210
9	138573161	138722446
10	18300537	18522641
10	45327673	45630204
10	67648393	67933933
10	124010533	124405642
11	64675620	66423755
11	68923664	69113282
11	71844058	72218489
11	75102690	75281464
11	79117709	79474951
11	90566565	90989027
11	92277885	92539969
11	97699195	98272091
11	99628997	100137911
11	109929616	110190008
11	118733189	118953741
12	5437172	5613064
12	17406076	18218103
12	44476636	45478790
12	47640723	47781769
12	54311004	54943704
12	55961798	56766120
12	81025416	81755107
12	103169947	103697778
13	43807245	44245984
14	34929532	35338297
14	64667927	65253351
14	95959510	96184432
15	24238716	25787005
15	39892987	40398754
15	47972446	48144904
15	66700804	66971500
15	77190073	78106262
15	97333748	97454682
15	99238490	99476726
16	6676338	7166968
16	8475393	8589883
16	12424509	12647358
16	14469189	16297439
16	16832271	20115899
16	21234843	21860010
16	78589960	78757020
17	8958583	9105057
17	26298858	27852628
17	65589391	65745956
17	72379236	72631920
17	79035149	79206921
18	8800860	8937141
18	12911649	13289639
18	20675804	21260676
18	28609993	28958386
18	43194951	43280212
18	46238629	46356079
18	69819104	70013725
18	74675197	75468929
19	10552459	11160741
19	32672331	32782046
19	56411574	56536883
20	3146249	4299757
20	19950858	20279363
20	36229196	37515453
20	41373903	41430208
21	27282044	27653333
21	33036522	33334828
21	45659731	45976567
22	19139464	19589995
22	25854552	26147201
22	38070050	38498210

## Sheet: Table S6
Supplementary Table S6. Statistics of overlap (at least 50% overlapping BP) between regions of long range LD, identified using the PCA loadings HMM method, and different sets of VIPs
VIP class	LRLD region set	Number of overlaps	Total BP in VIP set	Mean BP (decoy)	SD BP overlap (decoy)	025 BP overlap (decoy)	Median BP overlap (decoy)	975 BP overlap (decoy)	True BP overlap	Empirical P value
ALL_VIP	CKB	4768	409065599	310.638	24.618	264	310	361	356	0.03615
ALL_VIP	UKB	4768	409065599	653.057	35.825	585	652	725	642	0.61355
ALL_VIP	CKB_only	4768	409065599	150.318	16.372	120	150	184	176	0.06235
ALL_VIP	CKB_UKB_overlap	4768	409065599	160.358	19.863	124	159	202	180	0.1579
NON_RNA	CKB	1273	122592377	102.154	11.964	80	102	126	104	0.43095
NON_RNA	UKB	1273	122592377	215.099	16.959	183	215	249	200	0.81505
NON_RNA	CKB_only	1273	122592377	49.194	8.206	34	49	66	45	0.6848
NON_RNA	CKB_UKB_overlap	1273	122592377	53.07	9.539	36	53	73	59	0.2566
RNA_VIP	CKB	3495	286473222	246.658	21.734	206	246	291	299	0.0108
RNA_VIP	UKB	3495	286473222	506.592	30.674	448	506	568	517	0.36075
RNA_VIP	CKB_only	3495	286473222	118.698	14.314	91	118	147	154	0.01005
RNA_VIP	CKB_UKB_overlap	3495	286473222	127.839	17.703	96	127	166	145	0.16295
NON_COV	CKB	3101	253328594	224.041	20.419	186	223	266	267	0.0221
NON_COV	UKB	3101	253328594	461.315	28.932	406	461	520	475	0.31235
NON_COV	CKB_only	3101	253328594	107.641	13.356	82	107	135	133	0.0323
NON_COV	CKB_UKB_overlap	3101	253328594	116.563	16.583	86	116	152	134	0.14635
COV_VIP	CKB	394	33144628	33.713	5.949	23	34	46	50	0.00525
COV_VIP	UKB	394	33144628	67.639	8.13	52	68	84	73	0.25
COV_VIP	CKB_only	394	33144628	16.478	4.217	9	16	25	33	0.0004
COV_VIP	CKB_UKB_overlap	394	33144628	16.976	4.406	9	17	26	17	0.4823
COV_NON_SARS	CKB	77	4825336	6.933	2.48	2	7	12	13	0.0134
COV_NON_SARS	UKB	77	4825336	13.403	3.384	7	13	20	15	0.3122
COV_NON_SARS	CKB_only	77	4825336	3.484	1.813	0	3	7	8	0.01605
COV_NON_SARS	CKB_UKB_overlap	77	4825336	3.367	1.815	0	3	7	5	0.1852
SAR_VIP	CKB	317	28319292	26.78	5.258	17	27	37	37	0.03125
SAR_VIP	UKB	317	28319292	54.236	7.176	41	54	69	58	0.3007
SAR_VIP	CKB_only	317	28319292	12.994	3.721	6	13	21	25	0.00255
SAR_VIP	CKB_UKB_overlap	317	28319292	13.609	3.913	7	13	22	12	0.64295
42_COV	CKB	40	3307233	3.595	1.957	0	3	8	10	0.0033
42_COV	UKB	40	3307233	7.568	2.718	3	7	13	12	0.0629
42_COV	CKB_only	40	3307233	1.871	1.404	0	2	5	4	0.08455
42_COV	CKB_UKB_overlap	40	3307233	1.716	1.417	0	1	5	6	0.0093
COV_NON_42	CKB	354	29837395	30.118	5.59	20	30	41	40	0.04195
COV_NON_42	UKB	354	29837395	60.071	7.602	46	60	75	61	0.445
COV_NON_42	CKB_only	354	29837395	14.607	4.002	7	14	23	29	0.00085
COV_NON_42	CKB_UKB_overlap	354	29837395	15.26	4.182	8	15	24	11	0.84505
SARS_NON_42	CKB	284	25508591	23.903	4.96	15	24	34	27	0.26345
SARS_NON_42	UKB	284	25508591	48.019	6.729	35	48	61	47	0.55225
SARS_NON_42	CKB_only	284	25508591	11.561	3.5	5	11	19	21	0.00865
SARS_NON_42	CKB_UKB_overlap	284	25508591	12.18	3.685	6	12	20	6	0.9638

## Sheet: Table S7 
Supplementary Table S7. Statistics of overlaps (any overlapping BP) between regions of long range LD, identified using the PCA loadings HMM method, and different sets of VIPs.
VIP class	LRLD region set	Number of overlaps	Total BP in VIP set	Mean BP (decoy)	SD BP overlap (decoy)	025 BP overlap (decoy)	Median BP overlap (decoy)	975 BP overlap (decoy)	True BP overlap	Empirical P value
ALL_VIP	CKB	4768	409065599	3.3277e+07	2.52596e+06	28455713	33209135	38397141	36546700	0.0983
ALL_VIP	UKB	4768	409065599	7.39539e+07	3.82846e+06	66600527	73940995	81561769	70446966	0.8197
ALL_VIP	CKB_only	4768	409065599	1.60811e+07	1.76316e+06	12731115	16022610	19698856	17055187	0.2819
ALL_VIP	CKB_UKB_overlap	4768	409065599	1.72185e+07	1.94011e+06	13489054	17170364	21060991	19491513	0.1253
NON_RNA	CKB	1273	122592377	1.00449e+07	1.36554e+06	7517871	9983349	12897490	9286233	0.7043
NON_RNA	UKB	1273	122592377	2.32825e+07	2.11898e+06	19221693	23284343	27612317	20806132	0.8796
NON_RNA	CKB_only	1273	122592377	4.86156e+06	976473	3138176	4794976	6956236	3867934	0.845
NON_RNA	CKB_UKB_overlap	1273	122592377	5.2166e+06	1.03784e+06	3332277	5163852	7420931	5418299	0.4051
RNA_VIP	CKB	3495	286473222	2.38823e+07	2.08699e+06	19947772	23840325	28050482	27983745	0.0279
RNA_VIP	UKB	3495	286473222	5.19153e+07	3.06902e+06	46064675	51852602	58092977	51379978	0.5615
RNA_VIP	CKB_only	3495	286473222	1.15207e+07	1.46273e+06	8787196	11450967	14561246	13554865	0.0861
RNA_VIP	CKB_UKB_overlap	3495	286473222	1.23493e+07	1.60035e+06	9296993	12320357	15559679	14428880	0.0964
NON_COV	CKB	3101	253328594	2.14069e+07	1.96837e+06	17670663	21379119	25403671	24154475	0.0861
NON_COV	UKB	3101	253328594	4.6476e+07	2.89065e+06	40942656	46398523	52314373	45508158	0.6264
NON_COV	CKB_only	3101	253328594	1.02248e+07	1.36289e+06	7670271	10156100	13046425	11135283	0.2464
NON_COV	CKB_UKB_overlap	3101	253328594	1.1195e+07	1.52024e+06	8315830	11167954	14298128	13019192	0.1163
COV_VIP	CKB	394	33144628	2.66541e+06	578302	1630726	2629389	3898670	4063405	0.0145
COV_VIP	UKB	394	33144628	5.81951e+06	838267	4267888	5796508	7540475	6381862	0.2426
COV_VIP	CKB_only	394	33144628	1.38648e+06	439622	638243	1342762	2335814	2570984	0.0106
COV_VIP	CKB_UKB_overlap	394	33144628	1.25407e+06	388539	567843	1230079	2089332	1492421	0.2605
COV_NON_SARS	CKB	77	4825336	409076	170117	121340	393970	786238	635706	0.0986
COV_NON_SARS	UKB	77	4825336	861541	251517	406513	848451	1390306	678363	0.763
COV_NON_SARS	CKB_only	77	4825336	209463	127500	17547	191187	501230	423425	0.0651
COV_NON_SARS	CKB_UKB_overlap	77	4825336	196283	117913	0	180640	464057	212281	0.4
SAR_VIP	CKB	317	28319292	2.25633e+06	555513	1276789	2220570	3443028	3427699	0.0264
SAR_VIP	UKB	317	28319292	4.95797e+06	803264	3482396	4937998	6612150	5703499	0.1756
SAR_VIP	CKB_only	317	28319292	1.17702e+06	423877	471038	1135832	2106070	2147559	0.0215
SAR_VIP	CKB_UKB_overlap	317	28319292	1.05778e+06	370749	424699	1026765	1860092	1280140	0.2585
42_COV	CKB	40	3307233	275681	176280	23111	247553	700688	1198378	0.0004
42_COV	UKB	40	3307233	634667	270111	183138	609516	1220838	904162	0.1631
42_COV	CKB_only	40	3307233	155033	140954	0	130924	532500	739975	0.0022
42_COV	CKB_UKB_overlap	40	3307233	119548	111046	0	91975	386864	458403	0.011
COV_NON_42	CKB	354	29837395	2.38973e+06	553511	1409030	2357802	3575567	2865027	0.1871
COV_NON_42	UKB	354	29837395	5.18484e+06	797751	3720264	5156205	6830875	5477700	0.3442
COV_NON_42	CKB_only	354	29837395	1.23145e+06	421569	522033	1188439	2149203	1831009	0.0873
COV_NON_42	CKB_UKB_overlap	354	29837395	1.13452e+06	373419	489169	1103491	1936612	1034018	0.5737
SARS_NON_42	CKB	284	25508591	2.03588e+06	534363	1097743	1998130	3183882	2229321	0.3375
SARS_NON_42	UKB	284	25508591	4.41382e+06	765528	3025028	4382196	5981341	4833318	0.2858
SARS_NON_42	CKB_only	284	25508591	1.05733e+06	406444	386201	1013120	1967176	1407584	0.187
SARS_NON_42	CKB_UKB_overlap	284	25508591	959153	356356	355817	926929	1737390	821737	0.6188

## Sheet: Table S8 
Supplementary Table S8 Locations of saltiLASSi selection regions identified in CKB
chr	start	end
1	1222958	1316887
1	16832268	17476090
1	25584976	27285195
1	103536728	103710333
1	144986222	145104430
1	152176871	152382120
1	154925498	155360109
1	205672482	205779560
1	214814059	214819980
1	218552320	218613463
2	9579222	9695906
2	17389043	17643553
2	27468267	27696986
2	72403848	72584921
2	84900931	85051128
2	91761369	91942165
2	108910712	109666517
2	135440167	136258254
2	177623214	177810196
2	179464527	179581835
2	197327976	197521750
2	218554616	218620161
2	219411735	219647487
2	240156374	240306570
3	9991101	10070336
3	12564536	12626516
3	44573567	44943389
3	48580341	49943570
3	107465817	107513092
3	168825408	169360495
3	195372586	195485439
4	1865381	1962465
4	41866075	42127321
4	89708899	89780985
4	106278941	106945060
4	190569356	190706362
5	117743450	117888912
5	147876489	148002454
5	156523404	157073705
6	46441893	46499989
6	57207405	57606851
6	142775946	142966006
7	32289673	32547070
7	99245013	99526401
7	117078320	117382929
7	142498813	142753470
8	10865073	12455222
8	42450441	42721765
8	110376861	110547101
8	144995483	145268009
9	13898153	13927255
9	23103709	23218974
9	27433305	27506051
9	33921977	35093020
9	91670628	91768648
9	136153875	136516912
9	139909206	139975195
10	78301515	78631891
10	93060349	93285009
11	1152728	1384979
11	6494000	6591719
11	27563382	27678414
11	32380521	32473807
11	47255317	47411736
11	60876561	61249383
11	62281924	62402393
12	40453348	40837331
12	57486278	57587431
12	96213505	96389990
12	124069667	124229504
12	126940768	126987437
13	20240719	20426175
13	21786945	21827641
13	25008588	25029295
13	32878769	33045639
13	34904831	34963574
13	52549942	52983981
13	63352571	63862128
13	75389261	75500743
13	105356338	105393321
13	111744202	111990230
14	19006667	19219167
14	23789955	23901870
14	50014943	50138758
14	55319514	55498103
14	73933975	74163625
14	77844869	77993020
15	20434935	20591936
15	31215935	31369417
15	44815160	44959132
15	64185530	64275868
15	71595701	71778201
16	30750212	31341863
16	67244075	67325711
16	75271472	75434558
17	40704958	41338394
17	43933307	44358286
17	55928290	55981614
17	57732280	57965731
17	63816982	64165745
18	29009317	29049247
18	30415111	32325426
18	44464963	44716011
18	45939648	46139729
18	51767941	52051919
18	57818543	57996926
19	45373564	45406260
20	25270999	29622129
20	31608923	31790377
20	34097353	34338927
21	10455455	11042075
21	35644228	35744783
21	47662759	47777222
22	23257499	23379985
22	36575680	36631593
22	39813948	39856032
22	46629479	46805000

## Sheet: Table S9
Supplementary Table S9 Locations of saltiLASSi selection regions identified in UKB
chr	start	end
1	978974	1398008
1	17186742	17366833
1	22222455	22278426
1	25600747	25680844
1	39734674	39853687
1	152184907	152391282
1	155178782	155389517
1	158517543	158651630
1	186010184	186055432
1	214804109	214826196
1	218562708	218604288
1	228447432	228602522
2	74595716	74827699
2	152421357	152639596
2	168019619	168107155
2	179307004	179698771
2	186527045	186782447
2	219426464	219621034
2	240207517	240239434
3	48506389	48732846
3	50332697	50389477
3	51941785	52507782
3	168815167	169327906
4	549559	614672
4	38730692	38847917
4	89673726	89776246
4	106268594	106936604
4	145499389	145659198
5	140181734	140867123
5	147738742	147987983
5	156648713	156671321
6	31154261	31354560
7	32303516	32479547
7	99169629	99320341
7	100272264	100346094
7	117217134	117251703
7	149446246	149581277
8	42453792	42721765
8	48628222	48724723
8	110432873	110580913
8	144984283	145848861
9	84565208	84705435
9	95132690	95208265
9	98135996	98308002
9	99525487	99678816
9	125503665	125562784
9	130475442	131316066
9	139733496	139952916
10	77687237	77754467
10	78168998	78605316
10	93134204	93248389
11	1151406	1299994
11	5429749	5475615
11	27533794	27647285
11	55468388	55873293
11	61095296	61206798
11	62285402	62397965
11	64507518	64525334
11	71628688	71879181
12	49950220	50135756
12	53575292	53666195
12	56538340	58131251
12	80186462	80350091
12	96179598	96346594
12	124337772	124409693
13	19938842	20767957
13	24932135	25078073
13	41383851	41518832
13	48919827	49065644
13	52586752	53179115
13	77621269	77699596
13	98120805	98193879
13	103344076	103503322
13	104190403	104274533
14	20215941	20383844
14	64491383	64596823
14	73943477	74121129
14	105352651	105430886
15	42927182	43648629
15	72498941	72690747
15	78802869	79001706
16	675067	778820
16	67128148	67303539
16	75247245	75590092
17	7742601	7760704
17	17726910	18248021
17	26888563	27052841
17	36411405	36516801
17	37784477	37884176
17	62566672	62616467
17	73836181	73931743
18	5394077	5420307
18	13008497	13056046
18	18579386	18883485
18	20996769	21153416
18	28934681	28986333
18	33671697	34398914
18	43768456	43804587
18	44433455	44536304
18	61255179	61604962
18	66704810	66778326
18	67628357	67874366
19	9057468	9080462
19	12155148	12224499
19	40519905	40581637
19	44535999	44739328
19	50545025	50563406
20	32129068	34264594
20	43827112	43851094
20	58455447	58502456
20	60849854	60921643
20	62187187	62200627
21	31845639	31903897
21	35640026	35757915
21	45992475	46029154
22	42517416	42540357
22	46629479	46762360
22	50186219	50283348

## Sheet: Table S11
Supplementary Table S11 Frequencies of the most frequent haplotypes spanning the interesections of regions of Long-range LD and COV-VIPs. Calculated from random sample of 2000 haplotypes from each region.
chromsosome	id	Gansu	Haikou	Harbin	Henan	Hunan	Liuzhou	Qingdao	Sichuan	Suzhou	Zhejiang
chr1	sr002	0.00525	0.0045	0.00175	0.003	0.0035	0.005	0.0025	0.003	0.00275	0.002
chr1	sr006	0.011	0.01525	0.0125	0.0085	0.01425	0.0145	0.00975	0.0135	0.0085	0.01025
chr1	sr007	0.02225	0.02075	0.0225	0.0185	0.0195	0.02325	0.014	0.02275	0.019	0.02
chr1	sr016	0.00175	0.003	0.0025	0.00175	0.0015	0.00225	0.00175	0.00175	0.00175	0.00175
chr11	sr131	0.002	0.0025	0.00175	0.00175	0.0015	0.00175	0.00175	0.0015	0.002	0.00175
chr11	sr132	0.00875	0.01275	0.01275	0.0085	0.0105	0.009	0.0135	0.00725	0.01	0.01075
chr11	sr141	0.10675	0.13625	0.1095	0.10125	0.12325	0.12375	0.103	0.13375	0.106	0.11325
chr11	sr142	0.03125	0.03925	0.02525	0.02675	0.02925	0.044	0.02725	0.02375	0.024	0.02025
chr12	sr145	0.05125	0.041	0.05725	0.0545	0.046	0.05675	0.04525	0.04275	0.05575	0.05425
chr12	sr146	0.02075	0.0085	0.01725	0.02025	0.01	0.0075	0.023	0.01175	0.02125	0.0165
chr12	sr151	0.015	0.00725	0.01425	0.01575	0.00925	0.005	0.01425	0.01075	0.01125	0.013
chr12	sr152	0.017	0.015	0.01525	0.013	0.01425	0.01075	0.018	0.013	0.01325	0.013
chr14	sr165	0.00575	0.00775	0.0055	0.005	0.007	0.006	0.00425	0.00575	0.00675	0.006
chr15	sr171	0.00975	0.008	0.012	0.00825	0.0095	0.01075	0.00825	0.008	0.0095	0.00875
chr15	sr176	0.00325	0.00575	0.003	0.00375	0.00225	0.0025	0.00375	0.0025	0.0025	0.0035
chr15	sr178	0.0015	0.00375	0.00125	0.0015	0.00175	0.002	0.0015	0.00175	0.0015	0.0015
chr15	sr179	0.00525	0.0055	0.00475	0.00475	0.00425	0.0085	0.0045	0.00675	0.003	0.00475
chr16	sr186	0.002	0.0025	0.00075	0.00125	0.0015	0.002	0.00125	0.00125	0.0015	0.00125
chr16	sr193	0.03025	0.04125	0.03375	0.03	0.0285	0.05	0.03175	0.03625	0.03325	0.03475
chr16	sr194	0.00075	0.00075	0.0005	0.00075	0.00075	0.0005	0.001	0.00075	0.001	0.0005
chr17	sr200	0.006	0.008	0.00625	0.00675	0.00475	0.00725	0.00525	0.005	0.00675	0.008
chr19	sr212	0.01525	0.0215	0.01375	0.012	0.01475	0.0165	0.01125	0.0125	0.01175	0.01175
chr19	sr216	0.00125	0.002	0.001	0.0015	0.00125	0.0025	0.00175	0.00125	0.00125	0.00125
chr2	sr019	0.013	0.0095	0.01225	0.01175	0.01175	0.0085	0.0105	0.01075	0.01	0.01025
chr2	sr022	0.00825	0.00825	0.0075	0.009	0.007	0.008	0.008	0.00675	0.009	0.0105
chr20	sr218	0.00175	0.00275	0.00075	0.00175	0.00125	0.00225	0.0015	0.001	0.0015	0.00125
chr3	sr036	0.002	0.00225	0.00075	0.0015	0.00175	0.00125	0.00125	0.00125	0.00125	0.0015
chr3	sr046	0.001	0.00075	0.0005	0.001	0.00075	0.0005	0.001	0.00075	0.001	0.0005
chr4	sr053	0.00125	0.00175	0.0005	0.001	0.001	0.001	0.0015	0.00075	0.00125	0.001
chr5	sr061	0.02425	0.03125	0.0275	0.02625	0.03725	0.03475	0.028	0.02575	0.0255	0.0335
chr5	sr063	0.002	0.00275	0.00175	0.002	0.00175	0.00275	0.002	0.00175	0.00225	0.00175
chr6	sr068	0.04625	0.0805	0.05	0.047	0.06175	0.09175	0.05025	0.06325	0.06225	0.05275
chr7	sr092	0.00125	0.0015	0.001	0.0015	0.00125	0.00125	0.0015	0.0015	0.0015	0.00125
chr7	sr097	0.0055	0.01325	0.00525	0.00525	0.00925	0.01	0.00475	0.005	0.009	0.00825
chr8	sr108	0.002	0.00325	0.0025	0.002	0.00275	0.00325	0.00275	0.002	0.002	0.002
chr9	sr123	0.007	0.00775	0.01025	0.00875	0.007	0.00925	0.01175	0.0085	0.00725	0.00675

[truncated: 1 more sheets: Table S12]
